# Supplementary material for: The etherase system of Novosphingobium sp. MBES04 functions as a sensor of lignin fragments through phenylpropanone production to induce specific transcriptional responses
Source: Environ Microbiol Rep. 2023 Nov 10;16(1):e13210. doi: 10.1111/1758-2229.13210 (PMC10866074; doi:10.1111/1758-2229.13210)
Supplement: Supplementary file 2 — Table S1: (A) Transcriptomic analysis data. (B) Clusters of differentially expressed genes in the presence GGGE, vanillin and APA‐lignin. Table S2: Components of mineral medium. Table S3: Primer sequences used in this study. Table S4: Referenced enzymes in various degradation and metabolism pathway. [file EMI4-16-e13210-s001.xlsx]

## Sheet: Table S1A_transcriptome
Table S1. (A) Transcriptomic analysis data
						*RPKM; reads per length of transcript/1000 per total million reads
Gene locus	Chromosome / Plasmid 1,2	Cluster	KO	KEGG Pathway	KO description	RPKM*_ controll	RPKM*_ GGGE	RPKM*_ vanillin	RPKM*_ APA-lignin	Fold change_ GGGE	Fold change_ vanillin	Fold change_ APA-ligin	BLAST hit	BLAST hit_Description
MBESNS4_0001	Chromosome		K02313	K000	dnaA; chromosomal replication initiator protein	374.22	368.447	514.931	395.169	0.984574	1.37601	1.05598	gi|1180965770|ref|WP_084384695.1|	chromosomal replication initiation protein DnaA [Novosphingobium naphthalenivorans]
MBESNS4_0002	Chromosome		K02488	K000	pleD; two-component system, cell cycle response regulator	79.8859	101.594	76.291	90.2796	1.27174	0.955	1.13011	gi|746343236|ref|WP_039388257.1|	GGDEF domain-containing protein [Novosphingobium sp. MBES04] gi|735024332|dbj|GAM03323.1| two-component system PleD related family,response regulator [Novosphingobium sp. MBES04]
MBESNS4_0003	Chromosome			K000		109.574	112.27	125.119	111.087	1.02461	1.14187	1.01382	gi|735024333|dbj|GAM03324.1|	hypothetical conserved protein [Novosphingobium sp. MBES04]
MBESNS4_0004	Chromosome		K21029	K000	moeB; molybdopterin-synthase adenylyltransferase [EC:2.7.7.80]	83.3952	95.8644	86.632	80.0355	1.14952	1.03881	0.959714	gi|735024334|dbj|GAM03325.1|	molybdopterin biosynthesis protein [Novosphingobium sp. MBES04]
MBESNS4_0005	Chromosome		K12410	K000	npdA; NAD-dependent deacetylase [EC:3.5.1.-]	101.154	86.0373	99.3542	96.2216	0.850554	0.982203	0.951234	gi|735024335|dbj|GAM03326.1|	NAD-dependent deacetylase [Novosphingobium sp. MBES04]
MBESNS4_0006	Chromosome		K00215	K000	dapB; 4-hydroxy-tetrahydrodipicolinate reductase [EC:1.17.1.8]	118.426	130.088	119.493	103.171	1.09848	1.00901	0.871186	gi|746343238|ref|WP_039388259.1|	4-hydroxy-tetrahydrodipicolinate reductase [Novosphingobium sp. MBES04]
MBESNS4_0007	Chromosome		K10716	K000	kch, trkA, mthK, pch; voltage-gated potassium channel	83.836	114.619	101.273	76.4022	1.36719	1.20799	0.911329	gi|746343240|ref|WP_039388261.1|	hypothetical protein [Novosphingobium sp. MBES04] gi|735024337|dbj|GAM03328.1| potassium voltage-gated channel subfamily KQT [Novosphingobium sp. MBES04]
MBESNS4_0008	Chromosome		K10773	K000	NTH; endonuclease III [EC:4.2.99.18]	52.3994	59.9573	54.8109	47.0811	1.14424	1.04602	0.898505	gi|746343243|ref|WP_039388264.1|	endonuclease III [Novosphingobium sp. MBES04]
MBESNS4_0009	Chromosome		K10716	K000	kch, trkA, mthK, pch; voltage-gated potassium channel	108.182	117.014	80.6595	66.093	1.08164	0.74559	0.610942	gi|918033674|ref|WP_052321925.1|	ion transporter [Novosphingobium sp. MBES04] gi|735024339|dbj|GAM03330.1| Kef-type K+ ransport system NAD-binding protein [Novosphingobium sp. MBES04]
MBESNS4_0010	Chromosome			K000		234.423	267.941	269.502	306.769	1.14298	1.14964	1.30861	gi|735024340|dbj|GAM03331.1|	hypothetical conserved protein [Novosphingobium sp. MBES04]
MBESNS4_0011	Chromosome			K000		151.764	170.817	149.338	130.579	1.12555	0.984017	0.860407	gi|746230704|ref|WP_039279498.1|	dicarboxylate/amino acid:cation symporter [Novosphingobium malaysiense] gi|733404150|gb|KHK93439.1| glutamate:proton symporter [Novosphingobium malaysiense]
MBESNS4_0012	Chromosome		K01439	K000	dapE; succinyl-diaminopimelate desuccinylase [EC:3.5.1.18]	91.5099	109.427	98.6898	89.2929	1.1958	1.07846	0.975773	gi|746343248|ref|WP_039388269.1|	succinyl-diaminopimelate desuccinylase [Novosphingobium sp. MBES04] gi|735024343|dbj|GAM03334.1| succinyl-diaminopimelate desuccinylase [Novosphingobium sp. MBES04]
MBESNS4_0013	Chromosome			K000		114.711	180.303	123.081	113.486	1.5718	1.07297	0.989324	gi|746343250|ref|WP_039388271.1|	transcriptional regulator [Novosphingobium sp. MBES04] gi|735024344|dbj|GAM03335.1| cupin 2 barrel domain-containing protein [Novosphingobium sp. MBES04]
MBESNS4_0014	Chromosome		K06998	K000	phzF; trans-2,3-dihydro-3-hydroxyanthranilate isomerase [EC:5.3.3.17]	77.6503	84.5307	76.7548	65.7361	1.08861	0.988467	0.846565	gi|746343252|ref|WP_039388273.1|	phenazine biosynthesis protein PhzF [Novosphingobium sp. MBES04] gi|735024345|dbj|GAM03336.1| phenazine biosynthesis PhzC/PhzF protein [Novosphingobium sp. MBES04]
MBESNS4_0015	Chromosome			K000		253.714	233.611	272.348	230.931	0.920764	1.07345	0.910202	gi|746343255|ref|WP_039388276.1|	membrane protein [Novosphingobium sp. MBES04]
MBESNS4_0016	Chromosome			K000		142.307	166.118	156.93	143.667	1.16732	1.10276	1.00956	gi|746346631|ref|WP_039391527.1|	endonuclease [Novosphingobium sp. MBES04]
MBESNS4_0017	Chromosome		K00799	K000	GST, gst; glutathione S-transferase [EC:2.5.1.18]	187.009	214.877	180.912	186.139	1.14902	0.967401	0.995348	gi|746343257|ref|WP_039388278.1|	glutathione S-transferase [Novosphingobium sp. MBES04] gi|735024348|dbj|GAM03339.1| glutathione S-transferase-like protein [Novosphingobium sp. MBES04]
MBESNS4_0018	Chromosome		K03306	K000	TC.PIT; inorganic phosphate transporter, PiT family	76.6781	78.0861	75.6491	55.9818	1.01836	0.98658	0.730088	gi|746343260|ref|WP_039388281.1|	inorganic phosphate transporter [Novosphingobium sp. MBES04] gi|735024349|dbj|GAM03340.1| phosphate transporter [Novosphingobium sp. MBES04]
MBESNS4_0019	Chromosome		K07220	K000	hypothetical protein	113.287	113.097	119.68	97.1089	0.998326	1.05644	0.857197	gi|1180965771|ref|WP_084384696.1|	phosphate transport regulator [Novosphingobium naphthalenivorans]
MBESNS4_0020	Chromosome		K03978	K000	engB; GTP-binding protein	108.74	116.751	140.317	108.896	1.07367	1.2904	1.00144	gi|918033676|ref|WP_052321927.1|	YihA family ribosome biogenesis GTP-binding protein [Novosphingobium sp. MBES04] gi|735024352|dbj|GAM03343.1| ribosome biogenesis GTP-binding protein YsxC [Novosphingobium sp. MBES04]
MBESNS4_0021	Chromosome		K03217	K000	yidC, spoIIIJ, OXA1; preprotein translocase subunit YidC	257.028	319.972	309.124	246.087	1.24489	1.20269	0.957433	gi|746343264|ref|WP_039388285.1|	membrane protein insertase YidC [Novosphingobium sp. MBES04] gi|735024353|dbj|GAM03344.1| preprotein translocase subunit YidC [Novosphingobium sp. MBES04]
MBESNS4_0022	Chromosome		K08998	K000	K08998; uncharacterized protein	71.4136	117.334	83.537	63.1696	1.64303	1.16976	0.884559	gi|735024354|dbj|GAM03345.1|	hypothetical conserved protein [Novosphingobium sp. MBES04]
MBESNS4_0023	Chromosome		K03536	K000	rnpA; ribonuclease P protein component [EC:3.1.26.5]	83.071	111.61	88.149	72.2202	1.34355	1.06113	0.86938	gi|746343266|ref|WP_039388287.1|	ribonuclease P protein component [Novosphingobium sp. MBES04] gi|735024355|dbj|GAM03346.1| ribonuclease P protein component [Novosphingobium sp. MBES04]
MBESNS4_0024	Chromosome			K000		72.6695	93.9864	87.3587	72.3598	1.29334	1.20214	0.995737	gi|746343269|ref|WP_039388290.1|	hypothetical protein [Novosphingobium sp. MBES04] gi|735024357|dbj|GAM03348.1| hypothetical protein MBENS4_0347 [Novosphingobium sp. MBES04]
MBESNS4_0025	Chromosome			K000		36.2677	45.7545	32.5476	26.2263	1.26158	0.897426	0.723131	gi|746343270|ref|WP_039388291.1|	alpha/beta hydrolase [Novosphingobium sp. MBES04] gi|735024358|dbj|GAM03349.1| alpha/beta hydrolase [Novosphingobium sp. MBES04]
MBESNS4_0026	Chromosome		K07391	K000	comM; magnesium chelatase family protein	51.4361	79.1156	40.5222	32.4317	1.53813	0.787815	0.630524	gi|735024359|dbj|GAM03350.1|	Mg chelatase-like protein [Novosphingobium sp. MBES04]
MBESNS4_0027	Chromosome		K07002	K000	K07002; uncharacterized protein	40.3267	33.6487	33.1878	26.824	0.834404	0.822973	0.665167	gi|746343272|ref|WP_039388293.1|	alpha/beta hydrolase [Novosphingobium sp. MBES04]
MBESNS4_0028	Chromosome			K000		62.4643	74.9516	71.5733	56.7199	1.19991	1.14583	0.908036	gi|735024361|dbj|GAM03352.1|	hypothetical protein MBENS4_0351 [Novosphingobium sp. MBES04]
MBESNS4_0029	Chromosome		K11939	K000	rhtA; inner membrane transporter RhtA	94.1969	103.884	89.6971	75.6269	1.10283	0.95223	0.802859	gi|918033677|ref|WP_052321928.1|	EamA family transporter [Novosphingobium sp. MBES04] gi|735024362|dbj|GAM03353.1| transporter [Novosphingobium sp. MBES04]
MBESNS4_0030	Chromosome			K000		114.033	110.8	117.935	110.708	0.971648	1.03421	0.970842	gi|735024363|dbj|GAM03354.1|	hypothetical conserved protein [Novosphingobium sp. MBES04]
MBESNS4_0031	Chromosome			K000		221.292	288.979	264.021	242.867	1.30587	1.19309	1.09749	gi|746343276|ref|WP_039388297.1|	DUF3617 domain-containing protein [Novosphingobium sp. MBES04] gi|735024364|dbj|GAM03355.1| hypothetical conserved protein [Novosphingobium sp. MBES04]
MBESNS4_0032	Chromosome		K03702	K000	uvrB; excinuclease ABC subunit B	109.062	161.898	153.048	149.895	1.48446	1.40332	1.3744	gi|746343278|ref|WP_039388299.1|	excinuclease ABC subunit B [Novosphingobium sp. MBES04] gi|735024365|dbj|GAM03356.1| excinuclease ABC subunit B [Novosphingobium sp. MBES04]
MBESNS4_0033	Chromosome		K00059	K000	fabG; 3-oxoacyl-[acyl-carrier protein] reductase [EC:1.1.1.100]	218.075	284.692	249.368	279.245	1.30547	1.14349	1.2805	gi|918033679|ref|WP_052321930.1|	NAD(P)-dependent oxidoreductase [Novosphingobium sp. MBES04] gi|735024366|dbj|GAM03357.1| short-chain dehydrogenase/reductase SDR [Novosphingobium sp. MBES04]
MBESNS4_0034	Chromosome			K000		61.8985	83.1274	66.7391	51.7586	1.34296	1.0782	0.836184	gi|735024367|dbj|GAM03358.1|	response regulator [Novosphingobium sp. MBES04]
MBESNS4_0035	Chromosome		K18118	K000	aarC, cat1; succinyl-CoA:acetate CoA-transferase [EC:2.8.3.18]	989.671	1139	2264.96	1393.6	1.15089	2.2886	1.40814	gi|746343279|ref|WP_039388300.1|	acetyl-CoA hydrolase [Novosphingobium sp. MBES04] gi|735024368|dbj|GAM03359.1| acetyl-CoA hydrolase-like [Novosphingobium sp. MBES04]
MBESNS4_0036	Chromosome			K000		123.01	135.679	197.324	151.377	1.10299	1.60413	1.2306	gi|746343280|ref|WP_039388301.1|	peptidase S10 [Novosphingobium sp. MBES04] gi|735024369|dbj|GAM03360.1| carboxypeptidase-like protein [Novosphingobium sp. MBES04]
MBESNS4_0037	Chromosome			K000		285.357	263.946	299.381	300.713	0.924968	1.04915	1.05382	gi|918033681|ref|WP_052321932.1|	hypothetical protein [Novosphingobium sp. MBES04] gi|735024370|dbj|GAM03361.1| hypothetical conserved protein [Novosphingobium sp. MBES04]
MBESNS4_0038	Chromosome			K000		274.502	235.609	252.943	237.242	0.858316	0.921463	0.864264	gi|746343281|ref|WP_039388302.1|	OmpA family protein [Novosphingobium sp. MBES04]
MBESNS4_0039	Chromosome		K07114	K000	yfbK; Ca-activated chloride channel homolog	394.009	390.125	268.863	392.891	0.990142	0.682378	0.997161	gi|735024372|dbj|GAM03363.1|	von Willebrand factor A [Novosphingobium sp. MBES04]
MBESNS4_0040	Chromosome			K000		43.4554	38.8274	38.3686	32.1778	0.8935	0.882943	0.740479	gi|746343282|ref|WP_039388303.1|	polysaccharide biosynthesis protein [Novosphingobium sp. MBES04] gi|735024373|dbj|GAM03364.1| polysaccharide biosynthesis protein [Novosphingobium sp. MBES04]
MBESNS4_0041	Chromosome		K00057	K000	gpsA; glycerol-3-phosphate dehydrogenase (NAD(P)+) [EC:1.1.1.94]	76.6486	90.4647	70.0989	59.1857	1.18025	0.914549	0.772169	gi|746343283|ref|WP_039388304.1|	glycerol-3-phosphate dehydrogenase [Novosphingobium sp. MBES04] gi|735024374|dbj|GAM03365.1| glycerol-3-phosphate dehydrogenase [Novosphingobium sp. MBES04]
MBESNS4_0042	Chromosome		K01409	K000	gcp, QRI7, OSGEPL; O-sialoglycoprotein endopeptidase [EC:3.4.24.57]	87.8843	102.497	94.0055	76.9267	1.16628	1.06965	0.875318	gi|735024375|dbj|GAM03366.1|	O-sialoglycoprotein endopeptidase [Novosphingobium sp. MBES04]
MBESNS4_0043	Chromosome		K01749	K000	hemC, HMBS; hydroxymethylbilane synthase [EC:2.5.1.61]	114.268	131.976	106.515	106.74	1.15496	0.932144	0.934119	gi|746343285|ref|WP_039388306.1|	hydroxymethylbilane synthase [Novosphingobium sp. MBES04] gi|735024376|dbj|GAM03367.1| hydroxymethylbilane synthase [Novosphingobium sp. MBES04]
MBESNS4_0044	Chromosome		K01719	K000	hemD, UROS; uroporphyrinogen-III synthase [EC:4.2.1.75]	77.1926	81.09	70.0582	62.051	1.05049	0.907577	0.803846	gi|735024377|dbj|GAM03368.1|	uroporphyrinogen-III synthase [Novosphingobium sp. MBES04]
MBESNS4_0045	Chromosome			K000		144.363	160.096	155.513	144.832	1.10898	1.07724	1.00325	gi|735024378|dbj|GAM03369.1|	hypothetical conserved protein [Novosphingobium sp. MBES04]
MBESNS4_0046	Chromosome			K000		52.9654	52.4579	52.5924	44.6848	0.990418	0.992958	0.84366	gi|735024379|dbj|GAM03370.1|	signal transduction histidine kinase [Novosphingobium sp. MBES04]
MBESNS4_0047	Chromosome		K03185	K000	ubiH; 2-octaprenyl-6-methoxyphenol hydroxylase [EC:1.14.13.-]	353.835	392.255	387.639	351.97	1.10858	1.09554	0.994729	gi|746230839|ref|WP_039279631.1|	ubiquinone biosynthesis protein UbiH [Novosphingobium malaysiense] gi|733404175|gb|KHK93464.1| ubiquinone biosynthesis protein UbiH [Novosphingobium malaysiense]
MBESNS4_0048	Chromosome			K000		42.8473	42.0498	35.4027	29.4015	0.981387	0.826253	0.686192	gi|746343289|ref|WP_039388309.1|	alkaline phosphatase family protein [Novosphingobium sp. MBES04] gi|735024381|dbj|GAM03372.1| type I phosphodiesterase/nucleotide pyrophosphatase [Novosphingobium sp. MBES04]
MBESNS4_0049	Chromosome			K000		98.8352	102.019	99.9953	92.0152	1.03221	1.01174	0.930997	gi|746343290|ref|WP_039388310.1|	thiol:disulfide interchange protein [Novosphingobium sp. MBES04]
MBESNS4_0050	Chromosome			K000		127.393	161.39	117.777	150.135	1.26687	0.92452	1.17852	gi|746343291|ref|WP_039388311.1|	hypothetical protein [Novosphingobium sp. MBES04] gi|735024383|dbj|GAM03374.1| hypothetical protein MBENS4_0373 [Novosphingobium sp. MBES04]
MBESNS4_0051	Chromosome			K000		283.773	236.449	384.454	589.423	0.833234	1.3548	2.0771	gi|746343292|ref|WP_039388312.1|	polyisoprenoid-binding protein [Novosphingobium sp. MBES04] gi|735024384|dbj|GAM03375.1| polyisoprenoid-binding protein [Novosphingobium sp. MBES04]
MBESNS4_0052	Chromosome		K01118	K000	acpD, azoR; FMN-dependent NADH-azoreductase [EC:1.7.-.-]	109.614	102.973	135.087	249.445	0.939411	1.23238	2.27566	gi|746343293|ref|WP_039388313.1|	hypothetical protein [Novosphingobium sp. MBES04] gi|735024385|dbj|GAM03376.1| acyl carrier protein phosphodiesterase [Novosphingobium sp. MBES04]
MBESNS4_0053	Chromosome			K000		48.8124	51.9456	41.1962	32.688	1.06419	0.843969	0.669665	gi|735024386|dbj|GAM03377.1|	LysR family transcriptional regulator [Novosphingobium sp. MBES04]
MBESNS4_0054	Chromosome		K03671	K000	trxA; thioredoxin 1	292.272	371.563	332.075	430.387	1.27129	1.13618	1.47256	gi|1055018465|ref|WP_066770080.1|	thioredoxin TrxC [Croceicoccus mobilis]
MBESNS4_0055	Chromosome			K000		113.112	123.585	119.859	132.484	1.09259	1.05964	1.17127	gi|746343298|ref|WP_039388318.1|	hypothetical protein [Novosphingobium sp. MBES04] gi|735024389|dbj|GAM03380.1| hypothetical protein MBENS4_0379 [Novosphingobium sp. MBES04]
MBESNS4_0056	Chromosome		K02405	K000	fliA; RNA polymerase sigma factor for flagellar operon FliA	37.0444	38.6489	29.2015	21.9825	1.04331	0.788283	0.593409	gi|746343300|ref|WP_039388320.1|	RNA polymerase subunit sigma [Novosphingobium sp. MBES04] gi|735024390|dbj|GAM03381.1| RNA polymerase sigma factor for flagellar operon FliA [Novosphingobium sp. MBES04]
MBESNS4_0057	Chromosome		K02400	K000	flhA; flagellar biosynthesis protein FlhA	40.5467	56.3567	33.9276	28.2601	1.38992	0.836753	0.696978	gi|746343302|ref|WP_039388322.1|	flagellar biosynthesis protein FlhA [Novosphingobium sp. MBES04] gi|735024391|dbj|GAM03382.1| flagellar biosynthesis protein FlhA [Novosphingobium sp. MBES04]
MBESNS4_0058	Chromosome			K000		47.4118	48.6181	35.8824	27.6863	1.02544	0.756824	0.583954	gi|735024392|dbj|GAM03383.1|	lytic transglycosylase catalytic subunit [Novosphingobium sp. MBES04]
MBESNS4_0059	Chromosome			K000		39.5269	23.7161	28.4969	19.8719	0.599999	0.72095	0.502743	gi|735024393|dbj|GAM03384.1|	hypothetical conserved protein [Novosphingobium sp. MBES04]
MBESNS4_0060	Chromosome			K000		66.4928	115.826	52.5525	42.5844	1.74193	0.79035	0.640436	gi|746343304|ref|WP_039388324.1|	flagellar biosynthesis protein FlgM [Novosphingobium sp. MBES04] gi|735024394|dbj|GAM03385.1| hypothetical conserved protein [Novosphingobium sp. MBES04]
MBESNS4_0061	Chromosome		K02386	K000	flgA; flagella basal body P-ring formation protein FlgA	37.916	70.8863	29.414	24.2507	1.86956	0.775769	0.639591	gi|746343311|ref|WP_039388331.1|	hypothetical protein [Novosphingobium sp. MBES04] gi|735024395|dbj|GAM03386.1| hypothetical conserved protein [Novosphingobium sp. MBES04]
MBESNS4_0062	Chromosome			K000		43.3366	92.3109	25.1905	19.1615	2.13009	0.581274	0.442156	gi|746343313|ref|WP_039388333.1|	hypothetical protein [Novosphingobium sp. MBES04] gi|735024396|dbj|GAM03387.1| hypothetical conserved protein [Novosphingobium sp. MBES04]
MBESNS4_0063	Chromosome		K02556	K000	motA; chemotaxis protein MotA	42.8544	54.9156	29.9076	23.1263	1.28145	0.697888	0.539648	gi|918034054|ref|WP_052322305.1|	chemotaxis protein MotA [Novosphingobium sp. MBES04]
MBESNS4_0064	Chromosome		K02387	K000	flgB; flagellar basal-body rod protein FlgB	28.2643	17.3703	19.2098	12.8926	0.614564	0.679648	0.456145	gi|746343319|ref|WP_039388339.1|	flagellar basal-body rod protein FlgB [Novosphingobium sp. MBES04] gi|735024398|dbj|GAM03389.1| flagellar basal-body rod protein FlgB [Novosphingobium sp. MBES04]
MBESNS4_0065	Chromosome		K02388	K000	flgC; flagellar basal-body rod protein FlgC	51.4876	93.4404	43.1842	33.0392	1.81481	0.838729	0.641693	gi|746343321|ref|WP_039388341.1|	flagellar basal body rod protein FlgC [Novosphingobium sp. MBES04] gi|735024399|dbj|GAM03390.1| flagellar basal-body rod protein FlgC [Novosphingobium sp. MBES04]
MBESNS4_0066	Chromosome		K02389	K000	flgD; flagellar basal-body rod modification protein FlgD	130.612	298.357	144.826	96.0319	2.28429	1.10882	0.735243	gi|746343323|ref|WP_039388343.1|	hypothetical protein [Novosphingobium sp. MBES04] gi|735024400|dbj|GAM03391.1| flagellar basal-body rod modification protein FlgD [Novosphingobium sp. MBES04]
MBESNS4_0067	Chromosome		K02392	K000	flgG; flagellar basal-body rod protein FlgG	25.1216	28.1931	20.7503	15.4653	1.12227	0.825995	0.615618	gi|746343325|ref|WP_039388345.1|	flagellar hook protein FlgE [Novosphingobium sp. MBES04] gi|735024401|dbj|GAM03392.1| flagellar hook protein FlgE [Novosphingobium sp. MBES04]
MBESNS4_0068	Chromosome		K02391	K000	flgF; flagellar basal-body rod protein FlgF	42.3558	54.7849	34.0181	25.5472	1.29344	0.803151	0.603158	gi|746343326|ref|WP_039388346.1|	flagellar basal body rod protein FlgF [Novosphingobium sp. MBES04] gi|735024402|dbj|GAM03393.1| flagellar basal-body rod protein FlgF [Novosphingobium sp. MBES04]
MBESNS4_0069	Chromosome		K02392	K000	flgG; flagellar basal-body rod protein FlgG	61.3247	108.343	57.5431	41.4881	1.76671	0.938335	0.676532	gi|746343332|ref|WP_039388352.1|	flagellar basal-body rod protein FlgG [Novosphingobium sp. MBES04] gi|735024403|dbj|GAM03394.1| flagellar basal-body rod protein FlgG [Novosphingobium sp. MBES04]
MBESNS4_0070	Chromosome		K02393	K000	flgH; flagellar L-ring protein precursor FlgH	60.281	125.072	55.3884	44.8726	2.07482	0.918837	0.74439	gi|735024404|dbj|GAM03395.1|	flagellar L-ring protein FlgH [Novosphingobium sp. MBES04]
MBESNS4_0071	Chromosome		K02394	K000	flgI; flagellar P-ring protein precursor FlgI	38.849	35.5669	29.8354	21.5078	0.915515	0.767983	0.553626	gi|918034055|ref|WP_052322306.1|	flagellar biosynthesis protein FlgI [Novosphingobium sp. MBES04]
MBESNS4_0072	Chromosome			K000		36.0032	44.3197	28.5597	20.9388	1.23099	0.793255	0.581582	gi|746343336|ref|WP_039388356.1|	hypothetical protein [Novosphingobium sp. MBES04] gi|735024406|dbj|GAM03397.1| flagellar protein FlgJ [Novosphingobium sp. MBES04]
MBESNS4_0073	Chromosome		K02396	K000	flgK; flagellar hook-associated protein 1 FlgK	44.8051	47.0343	32.6479	25.2528	1.04975	0.728664	0.563614	gi|735024407|dbj|GAM03398.1|	flagellar hook-associated protein 1 FlgK [Novosphingobium sp. MBES04]
MBESNS4_0074	Chromosome		K02397	K000	flgL; flagellar hook-associated protein 3 FlgL	48.6683	41.8874	36.3686	27.7845	0.860671	0.747275	0.570896	gi|746343338|ref|WP_039388358.1|	flagellar hook protein FlgL [Novosphingobium sp. MBES04] gi|735024408|dbj|GAM03399.1| flagellar hook-associated protein FlgL [Novosphingobium sp. MBES04]
MBESNS4_0075	Chromosome		K02556	K000	motA; chemotaxis protein MotA	26.9007	49.1776	21.3319	18.1975	1.82812	0.792988	0.676468	gi|746343340|ref|WP_039388360.1|	flagellar motor stator protein MotA [Novosphingobium sp. MBES04] gi|735024409|dbj|GAM03400.1| chemotaxis protein MotA [Novosphingobium sp. MBES04]
MBESNS4_0076	Chromosome		K02557	K000	motB; chemotaxis protein MotB	36.8694	31.0288	26.1707	20.2204	0.841587	0.709821	0.548433	gi|746343341|ref|WP_039388361.1|	flagellar motor protein [Novosphingobium sp. MBES04] gi|735024410|dbj|GAM03401.1| chemotaxis protein MotB [Novosphingobium sp. MBES04]
MBESNS4_0077	Chromosome			K000		200.006	230.456	372.911	236.039	1.15225	1.8645	1.18016	gi|746343342|ref|WP_039388362.1|	YceI family protein [Novosphingobium sp. MBES04] gi|735024411|dbj|GAM03402.1| YceI family protein [Novosphingobium sp. MBES04]
MBESNS4_0078	Chromosome			K000		70.673	73.0972	143.115	93.1045	1.0343	2.02504	1.3174	gi|612116582|gb|EZP74621.1|	hypothetical protein BV97_04817 [Novosphingobium resinovorum]
MBESNS4_0079	Chromosome		K02406	K000	fliC; flagellin	31.0501	44.4676	31.9607	26.0126	1.43213	1.02933	0.837764	gi|746343344|ref|WP_039388364.1|	flagellin [Novosphingobium sp. MBES04] gi|735024412|dbj|GAM03403.1| flagellin-like protein [Novosphingobium sp. MBES04]
MBESNS4_0080	Chromosome		K10943	K000	flrC, fleR; two-component system, response regulator FlrC	43.6698	37.4364	31.4988	24.1382	0.857262	0.721294	0.552744	gi|746343345|ref|WP_039388365.1|	sigma-54-dependent Fis family transcriptional regulator [Novosphingobium sp. MBES04] gi|735024413|dbj|GAM03404.1| two component system, response regulator FlrC [Novosphingobium sp. MBES04]
MBESNS4_0081	Chromosome		K02408	K000	fliE; flagellar hook-basal body complex protein FliE	39.3381	26.4696	27.9436	23.9498	0.672874	0.710344	0.608819	gi|746343347|ref|WP_039388367.1|	flagellar hook-basal body complex protein FliE [Novosphingobium sp. MBES04] gi|735024414|dbj|GAM03405.1| flagellar hook-basal body complex protein FliE [Novosphingobium sp. MBES04]
MBESNS4_0082	Chromosome		K02409	K000	fliF; flagellar M-ring protein FliF	41.874	52.6926	29.5872	23.6578	1.25836	0.706578	0.564976	gi|746343349|ref|WP_039388369.1|	flagellar M-ring protein FliF [Novosphingobium sp. MBES04] gi|735024415|dbj|GAM03406.1| flagellar M-ring protein FliF [Novosphingobium sp. MBES04]
MBESNS4_0083	Chromosome		K02410	K000	fliG; flagellar motor switch protein FliG	31.3484	43.6887	26.0658	19.3103	1.39365	0.831487	0.615991	gi|746343351|ref|WP_039388371.1|	flagellar motor switch protein FliG [Novosphingobium sp. MBES04] gi|735024416|dbj|GAM03407.1| flagellar motor switch protein FliG [Novosphingobium sp. MBES04]
MBESNS4_0084	Chromosome			K000		36.4229	31.5503	25.4115	19.0115	0.866222	0.697679	0.521965	gi|746343352|ref|WP_039388372.1|	flagellar biosynthesis protein [Novosphingobium sp. MBES04] gi|735024417|dbj|GAM03408.1| hypothetical conserved protein [Novosphingobium sp. MBES04]
MBESNS4_0085	Chromosome		K02412	K000	fliI; flagellum-specific ATP synthase [EC:3.6.3.14]	39.4327	44.3785	30.7591	21.9496	1.12542	0.78004	0.556635	gi|746343353|ref|WP_039388373.1|	FliI/YscN family ATPase [Novosphingobium sp. MBES04] gi|735024418|dbj|GAM03409.1| flagellum-specific ATP synthase [Novosphingobium sp. MBES04]
MBESNS4_0086	Chromosome			K000		56.1135	85.3177	43.138	31.1025	1.52045	0.768763	0.554278	gi|746343355|ref|WP_039388375.1|	hypothetical protein [Novosphingobium sp. MBES04] gi|735024419|dbj|GAM03410.1| hypothetical conserved protein [Novosphingobium sp. MBES04]
MBESNS4_0087	Chromosome			K000		55.871	83.6417	41.8937	28.9164	1.49705	0.749829	0.517557	gi|746343356|ref|WP_039388376.1|	hypothetical protein [Novosphingobium sp. MBES04]
MBESNS4_0088	Chromosome			K000		43.9629	45.3397	32.0776	25.1915	1.03132	0.729651	0.573016	gi|746343358|ref|WP_039388378.1|	hypothetical protein [Novosphingobium sp. MBES04] gi|735024420|dbj|GAM03411.1| hypothetical protein MBENS4_0410 [Novosphingobium sp. MBES04]
MBESNS4_0089	Chromosome		K02415	K000	fliL; flagellar FliL protein	33.298	29.7409	29.6753	20.9179	0.893175	0.891205	0.628204	gi|746343359|ref|WP_039388379.1|	flagellar basal body-associated protein FliL [Novosphingobium sp. MBES04] gi|735024421|dbj|GAM03412.1| flagellar FliL protein [Novosphingobium sp. MBES04]
MBESNS4_0090	Chromosome		K02416	K000	fliM; flagellar motor switch protein FliM	42.4914	34.6872	30.8957	22.5113	0.816335	0.727104	0.529785	gi|746346658|ref|WP_039391554.1|	flagellar motor switch protein FliM [Novosphingobium sp. MBES04] gi|735024422|dbj|GAM03413.1| flagellar motor switch protein FliM [Novosphingobium sp. MBES04]
MBESNS4_0091	Chromosome		K02417	K000	fliNY, fliN; flagellar motor switch protein FliN/FliY	29.9955	16.8832	23.5599	18.7134	0.562856	0.785449	0.623875	gi|746343360|ref|WP_039388380.1|	flagellar motor switch protein FliN [Novosphingobium sp. MBES04] gi|735024423|dbj|GAM03414.1| flagellar motor switch protein FliN/FliY [Novosphingobium sp. MBES04]
MBESNS4_0092	Chromosome			K000		38.3996	34.8517	25.855	18.6384	0.907606	0.673315	0.48538	gi|746343362|ref|WP_039388382.1|	flagellar biogenesis protein [Novosphingobium sp. MBES04] gi|735024424|dbj|GAM03415.1| flagellar biogenesis protein FliO [Novosphingobium sp. MBES04]
MBESNS4_0093	Chromosome		K02419	K000	fliP; flagellar biosynthetic protein FliP	39.5305	54.6597	30.6997	23.77	1.38272	0.776609	0.601308	gi|746343363|ref|WP_039388383.1|	flagellar biosynthetic protein FliP [Novosphingobium sp. MBES04]
MBESNS4_0094	Chromosome			K000		23.075	24.9991	14.9014	10.6316	1.08338	0.645782	0.460739	gi|746343365|ref|WP_039388385.1|	flagellar biosynthesis protein FliQ [Novosphingobium sp. MBES04] gi|735024426|dbj|GAM03417.1| flagellar biosynthetic protein FliQ [Novosphingobium sp. MBES04]
MBESNS4_0095	Chromosome		K02421	K000	fliR; flagellar biosynthetic protein FliR	37.1707	49.08	26.5813	20.3712	1.3204	0.715116	0.548046	gi|746343367|ref|WP_039388387.1|	flagellar biosynthetic protein FliR [Novosphingobium sp. MBES04] gi|735024427|dbj|GAM03418.1| flagellar biosynthetic protein FliR [Novosphingobium sp. MBES04]
MBESNS4_0096	Chromosome		K02401	K000	flhB; flagellar biosynthetic protein FlhB	28.3537	38.1519	25.4779	18.1655	1.34557	0.898575	0.640677	gi|746343369|ref|WP_039388389.1|	flagellar biosynthesis protein [Novosphingobium sp. MBES04] gi|735024428|dbj|GAM03419.1| flagellar biosynthetic protein FlhB [Novosphingobium sp. MBES04]
MBESNS4_0097	Chromosome		K02407	K000	fliD; flagellar hook-associated protein 2	37.5102	37.5148	29.8803	23.3216	1.00012	0.796593	0.621741	gi|746343371|ref|WP_039388391.1|	flagellar hook protein [Novosphingobium sp. MBES04] gi|735024429|dbj|GAM03420.1| flagellar hook-associated protein 2 [Novosphingobium sp. MBES04]
MBESNS4_0098	Chromosome			K000		26.2724	34.8813	21.0082	17.6152	1.32768	0.799631	0.670483	gi|746343372|ref|WP_039388392.1|	flagellin [Novosphingobium sp. MBES04] gi|735024430|dbj|GAM03421.1| flagellin-specific chaperone FliS-like protein [Novosphingobium sp. MBES04]
MBESNS4_0099	Chromosome			K000		72.3667	67.8193	88.0609	82.5131	0.937162	1.21687	1.14021	gi|735024431|dbj|GAM03422.1|	two component LuxR family transcriptional regulator [Novosphingobium sp. MBES04]
MBESNS4_0100	Chromosome			K000		129.776	149.962	156.405	144.072	1.15555	1.20519	1.11016	gi|746343375|ref|WP_039388395.1|	hypothetical protein [Novosphingobium sp. MBES04]
MBESNS4_0101	Chromosome			K000		39.0503	40.2351	45.2252	33.0667	1.03034	1.15813	0.846772	gi|918033685|ref|WP_052321936.1|	hypothetical protein [Novosphingobium sp. MBES04] gi|735024432|dbj|GAM03423.1| phosphatase [Novosphingobium sp. MBES04]
MBESNS4_0102	Chromosome			K000		80.7848	96.28	84.1225	73.7845	1.19181	1.04132	0.913346	gi|918033686|ref|WP_052321937.1|	hypothetical protein [Novosphingobium sp. MBES04] gi|735024433|dbj|GAM03424.1| hypothetical protein MBENS4_0423 [Novosphingobium sp. MBES04]
MBESNS4_0103	Chromosome			K000		100.664	104.898	97.8101	93.1865	1.04206	0.971653	0.925721	gi|918033687|ref|WP_052321938.1|	aminotransferase [Novosphingobium sp. MBES04] gi|735024434|dbj|GAM03425.1| aminotransferase [Novosphingobium sp. MBES04]
MBESNS4_0104	Chromosome		K07638	K000	envZ; two-component system, OmpR family, osmolarity sensor histidine kinase EnvZ [EC:2.7.13.3]	43.7568	34.9107	36.8349	33.779	0.797834	0.84181	0.771971	gi|735024435|dbj|GAM03426.1|	two component sensor histidine kinase [Novosphingobium sp. MBES04]
MBESNS4_0105	Chromosome		K02483	K000	two-component system, OmpR family, response regulator	35.5243	45.0686	38.167	45.817	1.26867	1.07439	1.28974	gi|746343379|ref|WP_039388399.1|	DNA-binding response regulator [Novosphingobium sp. MBES04] gi|735024436|dbj|GAM03427.1| winged helix family two component transcriptional regulator [Novosphingobium sp. MBES04]
MBESNS4_0106	Chromosome		K16088	K000	TC.FEV.OM1, fhuE, fpvA, fptA; outer-membrane receptor for ferric coprogen and ferric-rhodotorulic acid	27.6949	25.0276	26.2536	22.8303	0.903688	0.947955	0.82435	gi|735024437|dbj|GAM03428.1|	TonB-dependent siderophore receptor [Novosphingobium sp. MBES04]
MBESNS4_0107	Chromosome		K02433	K000	gatA, QRSL1; aspartyl-tRNA(Asn)/glutamyl-tRNA(Gln) amidotransferase subunit A [EC:6.3.5.6 6.3.5.7]	75.13	57.0002	66.7097	53.6613	0.758688	0.887924	0.714246	gi|746343380|ref|WP_039388400.1|	amidase [Novosphingobium sp. MBES04] gi|735024438|dbj|GAM03429.1| glutamyl-tRNA amidotransferase subunit A [Novosphingobium sp. MBES04]
MBESNS4_0108	Chromosome		K00140	K000	mmsA, iolA, ALDH6A1; malonate-semialdehyde dehydrogenase (acetylating) / methylmalonate-semialdehyde dehydrogenase [EC:1.2.1.18 1.2.1.27]	50.3561	61.2404	47.7545	36.1302	1.21615	0.948336	0.717494	gi|746343381|ref|WP_039388401.1|	methylmalonate-semialdehyde dehydrogenase (CoA acylating) [Novosphingobium sp. MBES04] gi|735024439|dbj|GAM03430.1| methylmalonate-semialdehyde dehydrogenase [Novosphingobium sp. MBES04]
MBESNS4_0109	Chromosome		K03307	K000	TC.SSS; solute:Na+ symporter, SSS family	50.6065	81.3483	57.9571	42.6742	1.60747	1.14525	0.843255	gi|918033689|ref|WP_052321940.1|	hypothetical protein [Novosphingobium sp. MBES04] gi|735024440|dbj|GAM03431.1| Na+/solute symporter [Novosphingobium sp. MBES04]
MBESNS4_0110	Chromosome			K000		65.5699	75.058	59.6631	44.1922	1.1447	0.909916	0.67397	gi|746343383|ref|WP_039388403.1|	hypothetical protein [Novosphingobium sp. MBES04] gi|735024441|dbj|GAM03432.1| hypothetical protein MBENS4_0431 [Novosphingobium sp. MBES04]
MBESNS4_0111	Chromosome			K000		89.2357	108.001	93.8213	84.1741	1.21029	1.05139	0.943279	gi|746343384|ref|WP_039388404.1|	peptidase S58 family protein [Novosphingobium sp. MBES04] gi|735024442|dbj|GAM03433.1| peptidase S58 DmpA [Novosphingobium sp. MBES04]
MBESNS4_0112	Chromosome			K000		60.7135	60.4385	49.8134	36.84	0.99547	0.820467	0.606784	gi|918033690|ref|WP_052321941.1|	hypothetical protein [Novosphingobium sp. MBES04] gi|735024443|dbj|GAM03434.1| cytochrome c class I [Novosphingobium sp. MBES04]
MBESNS4_0113	Chromosome		K15228	K000	mauA; methylamine dehydrogenase light chain [EC:1.4.9.1]	93.3453	91.1189	92.9465	65.404	0.976149	0.995728	0.700667	gi|746343386|ref|WP_039388406.1|	methylamine dehydrogenase [Novosphingobium sp. MBES04] gi|735024444|dbj|GAM03435.1| amine dehydrogenase [Novosphingobium sp. MBES04]
MBESNS4_0114	Chromosome			K000		75.5284	73.51	66.0319	47.955	0.973275	0.874266	0.634926	gi|746343387|ref|WP_039388407.1|	methylamine dehydrogenase accessory protein MauD [Novosphingobium sp. MBES04] gi|735024445|dbj|GAM03436.1| methylamine utilization protein mauD [Novosphingobium sp. MBES04]
MBESNS4_0115	Chromosome			K000		40.9889	29.0827	35.4295	25.051	0.709526	0.864368	0.611166	gi|746343389|ref|WP_039388409.1|	hypothetical protein [Novosphingobium sp. MBES04] gi|735024446|dbj|GAM03437.1| hypothetical protein MBENS4_0436 [Novosphingobium sp. MBES04]
MBESNS4_0116	Chromosome		K15229	K000	mauB; methylamine dehydrogenase heavy chain [EC:1.4.9.1]	64.4948	63.1463	56.2591	43.9468	0.979092	0.872305	0.6814	gi|735024447|dbj|GAM03438.1|	methylamine dehydrogenase heavy chain [Novosphingobium sp. MBES04]
MBESNS4_0117	Chromosome			K000		61.6232	76.5022	78.4351	70.5574	1.24145	1.27282	1.14498	gi|746343393|ref|WP_039388413.1|	aldehyde dehydrogenase [Novosphingobium sp. MBES04] gi|735024448|dbj|GAM03439.1| aldehyde dehydrogenase-like protein [Novosphingobium sp. MBES04]
MBESNS4_0118	Chromosome		K00822	K000	E2.6.1.18; beta-alanine--pyruvate transaminase [EC:2.6.1.18]	40.3767	36.9446	37.4685	35.1106	0.914999	0.927974	0.869577	gi|735024449|dbj|GAM03440.1|	beta alanine--pyruvate transaminase [Novosphingobium sp. MBES04]
MBESNS4_0119	Chromosome			K000		69.581	72.6158	62.9384	56.9384	1.04362	0.904535	0.818304	gi|746343397|ref|WP_039388417.1|	TonB-dependent receptor [Novosphingobium sp. MBES04] gi|735024450|dbj|GAM03441.1| TonB-dependent receptor plug [Novosphingobium sp. MBES04]
MBESNS4_0120	Chromosome			K000		26.6248	35.4285	24.8814	20.0916	1.33066	0.934521	0.75462	gi|746343399|ref|WP_039388419.1|	dicarboxylate/amino acid:cation symporter [Novosphingobium sp. MBES04] gi|735024451|dbj|GAM03442.1| aerobic C4-dicarboxylate transport protein [Novosphingobium sp. MBES04]
MBESNS4_0121	Chromosome		K09022	K000	yjgF; UPF0076 protein YjgF	37.7632	34.8299	31.4057	26.1326	0.922326	0.83165	0.692012	gi|746343401|ref|WP_039388420.1|	RidA family protein [Novosphingobium sp. MBES04] gi|735024452|dbj|GAM03443.1| endoribonuclease [Novosphingobium sp. MBES04]
MBESNS4_0122	Chromosome		K00285	K000	dadA; D-amino-acid dehydrogenase [EC:1.4.99.1]	35.8348	59.8485	28.2407	21.601	1.67012	0.788079	0.602794	gi|918033692|ref|WP_052321943.1|	FAD-dependent oxidoreductase [Novosphingobium sp. MBES04] gi|735024453|dbj|GAM03444.1| D-amino-acid dehydrogenase [Novosphingobium sp. MBES04]
MBESNS4_0123	Chromosome			K000		72.7785	69.5492	71.8603	72.3648	0.955628	0.987384	0.994315	gi|735024454|dbj|GAM03445.1|	N-acyl-D-amino-acid deacylase [Novosphingobium sp. MBES04]
MBESNS4_0124	Chromosome			K000		46.9574	67.2805	41.3253	35.5982	1.4328	0.88006	0.758095	gi|735024456|dbj|GAM03447.1|	D-aminopeptidase [Novosphingobium sp. MBES04]
MBESNS4_0125	Chromosome			K000		61.153	83.2101	54.2108	39.8928	1.36069	0.886478	0.652344	gi|746343403|ref|WP_039388422.1|	LysR family transcriptional regulator [Novosphingobium sp. MBES04] gi|735024457|dbj|GAM03448.1| LysR family transcriptional regulator [Novosphingobium sp. MBES04]
MBESNS4_0126	Chromosome		K02014	K000	TC.FEV.OM; iron complex outermembrane recepter protein	32.2396	36.0769	30.3795	22.2831	1.11903	0.942305	0.691173	gi|746343405|ref|WP_039388424.1|	hypothetical protein [Novosphingobium sp. MBES04] gi|735024458|dbj|GAM03449.1| TonB-dependent receptor [Novosphingobium sp. MBES04]
MBESNS4_0127	Chromosome			K000		14.3323	29.3216	12.0698	9.563	2.04585	0.84214	0.667236		hypothetical protein
MBESNS4_0128	Chromosome		K02021	K000	ABC.MR; putative ABC transport system ATP-binding protein	71.1097	70.3393	80.6985	66.9907	0.989166	1.13485	0.942075	gi|746343406|ref|WP_039388425.1|	ABC transporter ATP-binding protein [Novosphingobium sp. MBES04]
MBESNS4_0129	Chromosome			K000		88.7648	68.042	93.2694	76.0017	0.766543	1.05075	0.856214	gi|746343411|ref|WP_039388430.1|	RND transporter [Novosphingobium sp. MBES04] gi|735024460|dbj|GAM03451.1| membrane fusion protein [Novosphingobium sp. MBES04]
MBESNS4_0130	Chromosome			K000		56.3787	70.9294	52.4718	40.7543	1.25809	0.930703	0.722866	gi|735024461|dbj|GAM03452.1|	outer membrane efflux protein [Novosphingobium sp. MBES04]
MBESNS4_0131	Chromosome			K000		39.2032	36.7637	28.6409	21.4448	0.937772	0.730576	0.547016	gi|746343414|ref|WP_039388433.1|	hypothetical protein [Novosphingobium sp. MBES04] gi|735024462|dbj|GAM03453.1| hypothetical conserved protein [Novosphingobium sp. MBES04]
MBESNS4_0132	Chromosome	cluster G-I		K000		48.0341	105.21	37.7142	32.0566	2.19031	0.785155	0.667372	gi|735024463|dbj|GAM03454.1|	TetR family transcriptional regulator [Novosphingobium sp. MBES04]
MBESNS4_0133	Chromosome	cluster G-I		K000		28.2526	86.1795	24.5327	20.2564	3.05032	0.868335	0.716974		hypothetical protein
MBESNS4_0134	Chromosome	cluster G-I		K000		95.4659	942.557	98.1267	198.953	9.87324	1.02787	2.08402	gi|746343416|ref|WP_039388435.1|	hypothetical protein [Novosphingobium sp. MBES04] gi|735024464|dbj|GAM03455.1| hypothetical protein MBENS4_0454 [Novosphingobium sp. MBES04]
MBESNS4_0135	Chromosome	cluster G-I	K05797	K000	E1.17.99.1; 4-cresol dehydrogenase (hydroxylating) [EC:1.17.99.1]	66.1598	314.078	60.3586	77.6085	4.74726	0.912316	1.17305	gi|918033695|ref|WP_052321946.1|	FAD-binding oxidoreductase [Novosphingobium sp. MBES04] gi|735024465|dbj|GAM03456.1| p-cresol methylhydroxylase subunit [Novosphingobium sp. MBES04]
MBESNS4_0136	Chromosome	cluster G-I		K000		143.368	425.783	128.474	112.825	2.96986	0.896114	0.786965	gi|746343423|ref|WP_039388442.1|	hypothetical protein [Novosphingobium sp. MBES04] gi|735024466|dbj|GAM03457.1| p-cresol methylhydroxylase subunit [Novosphingobium sp. MBES04]
MBESNS4_0137	Chromosome			K000		30.4325	34.7849	22.5838	18.2564	1.14302	0.742097	0.599898	gi|746343433|ref|WP_039388452.1|	hypothetical protein [Novosphingobium sp. MBES04] gi|735024467|dbj|GAM03458.1| hypothetical protein MBENS4_0457 [Novosphingobium sp. MBES04]
MBESNS4_0138	Chromosome		K08247	K000	E2.1.1.12; methionine S-methyltransferase [EC:2.1.1.12]	79.4751	112.926	55.5127	81.4911	1.42089	0.698491	1.02537	gi|918033696|ref|WP_052321947.1|	SAM-dependent methyltransferase [Novosphingobium sp. MBES04] gi|735024468|dbj|GAM03459.1| S-adenosyl-l-methionine: l-methionine s-methyltransferase [Novosphingobium sp. MBES04]
MBESNS4_0139	Chromosome			K000		187.524	205.488	236.249	233.325	1.0958	1.25983	1.24424	gi|746343435|ref|WP_039388454.1|	hypothetical protein [Novosphingobium sp. MBES04] gi|735024469|dbj|GAM03460.1| hypothetical conserved protein [Novosphingobium sp. MBES04]
MBESNS4_0140	Chromosome			K000		126.694	111.515	106.316	115.914	0.88019	0.839156	0.914914	gi|1181290964|ref|WP_084591916.1|	class II aldolase [Novosphingobium sp. MBES04] gi|735024470|dbj|GAM03461.1| aldolase class 2 protein CC_1201 [Novosphingobium sp. MBES04]
MBESNS4_0141	Chromosome		K12972	K000	ghrA; gyoxylate/hydroxypyruvate reductase A [EC:1.1.1.79 1.1.1.81]	65.5133	47.8649	63.995	56.484	0.730614	0.976826	0.862177	gi|746343437|ref|WP_039388456.1|	hydroxyacid dehydrogenase [Novosphingobium sp. MBES04] gi|735024471|dbj|GAM03462.1| D-isomer specific 2-hydroxyacid dehydrogenase, NAD-binding [Novosphingobium sp. MBES04]
MBESNS4_0142	Chromosome			K000		50.3546	46.5745	48.9195	45.1131	0.924931	0.971501	0.895909	gi|1181290965|ref|WP_084591917.1|	transcriptional regulator [Novosphingobium sp. MBES04] gi|735024472|dbj|GAM03463.1| HTH-type transcriptional regulator [Novosphingobium sp. MBES04]
MBESNS4_0143	Chromosome		K12252	K000	aruH; arginine:pyruvate transaminase [EC:2.6.1.84]	89.1355	73.041	82.8938	94.2513	0.819438	0.929975	1.05739	gi|746343439|ref|WP_039388458.1|	pyridoxal phosphate-dependent aminotransferase [Novosphingobium sp. MBES04] gi|735024473|dbj|GAM03464.1| class I and II aminotransferase [Novosphingobium sp. MBES04]
MBESNS4_0144	Chromosome			K000		43.211	43.2154	37.0566	31.2534	1.0001	0.857574	0.723274	gi|746343442|ref|WP_039388461.1|	hypothetical protein [Novosphingobium sp. MBES04] gi|735024474|dbj|GAM03465.1| hypothetical conserved protein [Novosphingobium sp. MBES04]
MBESNS4_0145	Chromosome		K18131	K000	mexR; MarR family transcriptional regulator, repressor of the mexAB-oprM multidrug resistance operon	124.918	132.961	124.931	130.939	1.06439	1.00011	1.0482	gi|918033697|ref|WP_052321948.1|	hypothetical protein [Novosphingobium sp. MBES04] gi|735024475|dbj|GAM03466.1| MarR family transcriptional regulator [Novosphingobium sp. MBES04]
MBESNS4_0146	Chromosome			K000		30.742	41.2728	24.8175	18.3712	1.34255	0.807284	0.597594	gi|735024476|dbj|GAM03467.1|	hydrolase [Novosphingobium sp. MBES04]
MBESNS4_0147	Chromosome			K000		29.5738	41.9581	26.5079	27.3286	1.41876	0.896331	0.92408	gi|746343445|ref|WP_039388464.1|	hypothetical protein [Novosphingobium sp. MBES04] gi|735024477|dbj|GAM03468.1| hypothetical conserved protein [Novosphingobium sp. MBES04]
MBESNS4_0148	Chromosome	cluster V-I	K06907	K000	K06907; uncharacterized protein	1186.21	1276.86	496.992	996.466	1.07642	0.418973	0.840039	gi|1181290966|ref|WP_084591918.1|	hypothetical protein [Novosphingobium sp. MBES04]
MBESNS4_0149	Chromosome	cluster V-I		K000		1111.02	1206.38	433.353	819.456	1.08583	0.39005	0.73757	gi|746343448|ref|WP_039388467.1|	phage tail protein [Novosphingobium sp. MBES04] gi|735024479|dbj|GAM03470.1| phage tail protein [Novosphingobium sp. MBES04]
MBESNS4_0150	Chromosome	cluster V-I		K000		225.553	235.975	110.333	159.735	1.04621	0.489166	0.708195	gi|918033698|ref|WP_052321949.1|	hypothetical protein [Novosphingobium sp. MBES04] gi|735024480|dbj|GAM03471.1| hypothetical conserved protein [Novosphingobium sp. MBES04]
MBESNS4_0151	Chromosome	cluster V-I		K000		124.462	192.428	60.3015	97.8475	1.54608	0.484498	0.786166		hypothetical protein
MBESNS4_0152	Chromosome			K000		157.575	225.831	86.6366	134.445	1.43317	0.549813	0.853218	gi|746343450|ref|WP_039388469.1|	DUF4255 domain-containing protein [Novosphingobium sp. MBES04] gi|735024482|dbj|GAM03473.1| hypothetical conserved protein [Novosphingobium sp. MBES04]
MBESNS4_0153	Chromosome		K03064	K000	PSMC6, RPT4; 26S proteasome regulatory subunit T4	121.193	167.855	65.0425	85.2521	1.38503	0.536687	0.703443	gi|918033699|ref|WP_052321950.1|	hypothetical protein [Novosphingobium sp. MBES04] gi|735024483|dbj|GAM03474.1| ATPase AAA [Novosphingobium sp. MBES04]
MBESNS4_0154	Chromosome			K000		164.538	197.573	80.8746	122.938	1.20078	0.491526	0.747173	gi|735024484|dbj|GAM03475.1|	hypothetical protein MBENS4_0474 [Novosphingobium sp. MBES04]
MBESNS4_0155	Chromosome			K000		146.847	186.293	73.1651	116.617	1.26862	0.498239	0.794138	gi|735024485|dbj|GAM03476.1|	hypothetical conserved protein [Novosphingobium sp. MBES04]
MBESNS4_0156	Chromosome			K000		103.459	201.658	56.0211	78.0173	1.94916	0.541481	0.754089	gi|746343455|ref|WP_039388474.1|	hypothetical protein [Novosphingobium sp. MBES04] gi|735024486|dbj|GAM03477.1| signal peptide protein [Novosphingobium sp. MBES04]
MBESNS4_0157	Chromosome			K000		104.373	158.681	62.2983	76.9959	1.52033	0.596883	0.737701	gi|746343457|ref|WP_039388476.1|	hypothetical protein [Novosphingobium sp. MBES04] gi|735024487|dbj|GAM03478.1| hypothetical conserved protein [Novosphingobium sp. MBES04]
MBESNS4_0158	Chromosome			K000		143.631	187.668	84.4549	114.913	1.3066	0.587999	0.800057	gi|735024488|dbj|GAM03479.1|	hypothetical conserved protein [Novosphingobium sp. MBES04]
MBESNS4_0159	Chromosome		K11904	K000	vgrG; type VI secretion system secreted protein VgrG	176.462	261.115	102.19	141.415	1.47972	0.579102	0.801389	gi|746343460|ref|WP_039388479.1|	baseplate assembly protein [Novosphingobium sp. MBES04] gi|735024489|dbj|GAM03480.1| baseplate assembly protein [Novosphingobium sp. MBES04]
MBESNS4_0160	Chromosome			K000		254.272	287.554	132.36	197.079	1.13089	0.520545	0.775071	gi|746343462|ref|WP_039388481.1|	hypothetical protein [Novosphingobium sp. MBES04] gi|735024490|dbj|GAM03481.1| hypothetical conserved protein [Novosphingobium sp. MBES04]
MBESNS4_0161	Chromosome			K000		93.426	94.8316	51.3774	73.4768	1.01504	0.549926	0.786471	gi|918033702|ref|WP_052321953.1|	hypothetical protein [Novosphingobium sp. MBES04] gi|735024491|dbj|GAM03482.1| GPW/gp25 family protein [Novosphingobium sp. MBES04]
MBESNS4_0162	Chromosome			K000		119.374	165.793	69.2059	92.3973	1.38885	0.579738	0.774013		hypothetical protein
MBESNS4_0163	Chromosome			K000		181.82	219.828	95.2599	149.04	1.20905	0.523925	0.819716	gi|746343468|ref|WP_039388487.1|	hypothetical protein [Novosphingobium sp. MBES04] gi|735024495|dbj|GAM03486.1| hypothetical conserved protein [Novosphingobium sp. MBES04]
MBESNS4_0164	Chromosome			K000		144.085	208.58	76.9783	121.906	1.44762	0.534255	0.846067	gi|827440635|gb|AKJ15763.1|	hypothetical protein ABB07_38710 [Streptomyces incarnatus]
MBESNS4_0165	Chromosome			K000		170.204	199.449	83.8104	137.258	1.17182	0.492411	0.80643	gi|746343479|ref|WP_039388498.1|	hypothetical protein [Novosphingobium sp. MBES04] gi|735024500|dbj|GAM03491.1| hypothetical protein MBENS4_0490 [Novosphingobium sp. MBES04]
MBESNS4_0166	Chromosome		K03321	K000	TC.SULP; sulfate permease, SulP family	38.3575	67.6063	35.5763	28.7001	1.76253	0.927493	0.748227	gi|746343481|ref|WP_039388500.1|	sodium-independent anion transporter [Novosphingobium sp. MBES04] gi|735024501|dbj|GAM03492.1| sulfate transporter [Novosphingobium sp. MBES04]
MBESNS4_0167	Chromosome			K000		69.2768	92.067	72.1276	63.0534	1.32897	1.04115	0.910167	gi|746343484|ref|WP_039388503.1|	universal stress protein [Novosphingobium sp. MBES04] gi|735024502|dbj|GAM03493.1| universal stress protein UspA [Novosphingobium sp. MBES04]
MBESNS4_0168	Chromosome		K06204	K000	dksA; DnaK suppressor protein	33.2533	54.4748	37.9777	37.1997	1.63818	1.14207	1.11868	gi|1181290968|ref|WP_084591920.1|	molecular chaperone DnaK [Novosphingobium sp. MBES04]
MBESNS4_0169	Chromosome			K000		36.6171	58.7925	33.7782	24.1251	1.6056	0.92247	0.658848	gi|918033706|ref|WP_052321957.1|	NUDIX domain-containing protein [Novosphingobium sp. MBES04]
MBESNS4_0170	Chromosome		K11811	K000	arsH; arsenical resistance protein ArsH	34.0949	38.737	34.0688	28.4033	1.13615	0.999234	0.833066	gi|746343490|ref|WP_039388509.1|	arsenical resistance protein ArsH [Novosphingobium sp. MBES04]
MBESNS4_0171	Chromosome		K09771	K000	TC.SMR3; small multidrug resistance family-3 protein	16.8769	27.3621	13.3558	10.5335	1.62128	0.791364	0.624136	gi|746343492|ref|WP_039388511.1|	UPF0060 family protein [Novosphingobium sp. MBES04] gi|735024505|dbj|GAM03496.1| membrane protein [Novosphingobium sp. MBES04]
MBESNS4_0172	Chromosome		K03893	K000	arsB; arsenical pump membrane protein	18.8427	17.9814	16.8843	12.1098	0.954293	0.896067	0.642681	gi|746343494|ref|WP_039388513.1|	arsenical efflux pump membrane protein ArsB [Novosphingobium sp. MBES04] gi|735024506|dbj|GAM03497.1| arsenical pump membrane protein [Novosphingobium sp. MBES04]
MBESNS4_0173	Chromosome		K00537	K000	ARSC1, arsC; arsenate reductase [EC:1.20.4.1]	12.5156	18.4548	14.6887	10.7688	1.47455	1.17363	0.860433	gi|746343496|ref|WP_039388515.1|	arsenate reductase (glutaredoxin) [Novosphingobium sp. MBES04] gi|735024507|dbj|GAM03498.1| arsenate reductase [Novosphingobium sp. MBES04]
MBESNS4_0174	Chromosome		K03741	K000	ARSC2, arsC; arsenate reductase [EC:1.20.4.1]	26.5574	47.0506	31.4235	25.6748	1.77165	1.18323	0.966764	gi|746343499|ref|WP_039388518.1|	arsenate reductase ArsC [Novosphingobium sp. MBES04]
MBESNS4_0175	Chromosome		K03892	K000	arsR; ArsR family transcriptional regulator	20.2988	37.8409	24.9918	17.2677	1.86419	1.23119	0.850679	gi|746343500|ref|WP_039388519.1|	transcriptional regulator [Novosphingobium sp. MBES04]
MBESNS4_0176	Chromosome			K000		47.9355	58.9194	44.7154	43.165	1.22914	0.932825	0.900482	gi|1025708067|gb|AKQ42954.2|	IS511, transposase OrfB [Erythrobacter atlanticus] gi|1025708087|gb|AKQ40782.2| IS511, transposase OrfB [Erythrobacter atlanticus] gi|1025708114|gb|AKQ40816.2| IS511, transposase OrfB [Erythrobacter atlanticus] gi|1025708138|gb|AKQ40854.2| IS511, transposase OrfB [Erythrobacter atlanticus] gi|1025708656|gb|AKQ40896.2| IS511, transposase OrfB [Erythrobacter atlanticus] gi|1025708681|gb|AKQ41832.2|…
MBESNS4_0177	Chromosome		K07497	K000	putative transposase	139.714	157.53	163.187	154.131	1.12752	1.168	1.10319	gi|735024511|dbj|GAM03502.1|	transposase [Novosphingobium sp. MBES04] gi|885011027|gb|AKQ42531.1| hypothetical protein CP97_11560 [Erythrobacter atlanticus] gi|885011271|gb|AKQ42775.1| hypothetical protein CP97_13110 [Erythrobacter atlanticus] gi|885011317|gb|AKQ42821.1| hypothetical protein CP97_13475 [Erythrobacter atlanticus] gi|1025708139|gb|AKQ42338.2| hypothetical protein CP97_10350 [Erythrobacter atlanticus] gi|102570…
MBESNS4_0178	Chromosome			K000		71.0479	89.282	67.533	61.028	1.25665	0.950528	0.85897	gi|918033708|ref|WP_052321959.1|	hypothetical protein [Novosphingobium sp. MBES04] gi|735024512|dbj|GAM03503.1| hypothetical conserved protein [Novosphingobium sp. MBES04]
MBESNS4_0179	Chromosome			K000		18.6429	29.5948	19.2494	16.1658	1.58746	1.03253	0.867129	gi|746343506|ref|WP_039388525.1|	hypothetical protein [Novosphingobium sp. MBES04]
MBESNS4_0180	Chromosome		K17686	K000	copA, ATP7; Cu+-exporting ATPase [EC:3.6.3.54]	13.7559	19.7123	10.9676	8.75328	1.433	0.7973	0.636327	gi|735024514|dbj|GAM03505.1|	copper/silver efflux P-type ATPase [Novosphingobium sp. MBES04]
MBESNS4_0181	Chromosome		K07483	K000	transposase	86.1378	114.102	102.195	106.902	1.32464	1.18641	1.24106	gi|735024515|dbj|GAM03506.1|	transposase for insertion sequence element [Novosphingobium sp. MBES04]
MBESNS4_0182	Chromosome		K07497	K000	putative transposase	36.7576	47.6856	40.0138	36.6779	1.2973	1.08859	0.997831	gi|735024516|dbj|GAM03507.1|	transposase for insertion sequence element [Novosphingobium sp. MBES04]
MBESNS4_0183	Chromosome		K17686	K000	copA, ATP7; Cu+-exporting ATPase [EC:3.6.3.54]	34.4533	41.4776	43.5649	39.2719	1.20388	1.26446	1.13986		hypothetical protein
MBESNS4_0184	Chromosome			K000		41.4678	49.1261	48.207	39.3112	1.18468	1.16252	0.947995	gi|746343512|ref|WP_039388531.1|	metal-binding protein [Novosphingobium sp. MBES04]
MBESNS4_0185	Chromosome			K000		77.7806	125.411	86.0533	70.7867	1.61237	1.10636	0.910082	gi|751253117|ref|WP_040963989.1|	hypothetical protein [Erythrobacter vulgaris]
MBESNS4_0186	Chromosome			K000		25.1848	39.003	30.7417	20.6521	1.54867	1.22065	0.820023	gi|735024519|dbj|GAM03510.1|	hypothetical conserved protein [Novosphingobium sp. MBES04]
MBESNS4_0187	Chromosome		K21600	K000	csoR, ricR; CsoR family transcriptional regulator, copper-sensing transcriptional repressor	26.7034	38.8235	28.7282	21.8132	1.45388	1.07583	0.81687	gi|746343513|ref|WP_039388532.1|	transcriptional regulator [Novosphingobium sp. MBES04]
MBESNS4_0188	Chromosome			K000		49.138	46.5932	51.1993	42.8836	0.948211	1.04195	0.872718	gi|746343514|ref|WP_039388533.1|	copper-binding protein [Novosphingobium sp. MBES04]
MBESNS4_0189	Chromosome		K07233	K000	pcoB, copB; copper resistance protein B	49.4041	67.8954	54.4041	45.2487	1.37429	1.1012	0.915888	gi|746343515|ref|WP_039388534.1|	copper resistance protein B [Novosphingobium sp. MBES04] gi|735024522|dbj|GAM03513.1| copper resistance protein B [Novosphingobium sp. MBES04]
MBESNS4_0190	Chromosome			K000		36.1422	45.7549	44.2874	35.5312	1.26597	1.22537	0.983096	gi|735024523|dbj|GAM03514.1|	hypothetical conserved protein [Novosphingobium sp. MBES04]
MBESNS4_0191	Chromosome			K000		59.7886	65.5762	58.995	61.5934	1.0968	0.986727	1.03019	gi|1181290969|ref|WP_084591921.1|	hypothetical protein [Novosphingobium sp. MBES04] gi|735024524|dbj|GAM03515.1| membrane protein [Novosphingobium sp. MBES04]
MBESNS4_0192	Chromosome			K000		162.888	189.764	174.776	214.732	1.165	1.07298	1.31828	gi|1181290970|ref|WP_084591922.1|	hypothetical protein [Novosphingobium sp. MBES04]
MBESNS4_0193	Chromosome			K000		193.33	214.116	182.034	195.933	1.10751	0.941571	1.01346	gi|746343517|ref|WP_039388536.1|	oxidase [Novosphingobium sp. MBES04]
MBESNS4_0194	Chromosome			K000		74.017	64.4179	85.4026	66.355	0.870313	1.15383	0.896484	gi|746343519|ref|WP_039388538.1|	C4-dicarboxylate ABC transporter [Novosphingobium sp. MBES04] gi|735024526|dbj|GAM03517.1| C4-dicarboxylate transport protein [Novosphingobium sp. MBES04]
MBESNS4_0195	Chromosome			K000		55.6309	52.0011	62.8232	50.4441	0.934752	1.12929	0.906764	gi|735024527|dbj|GAM03518.1|	LysR family transcriptional regulator [Novosphingobium sp. MBES04]
MBESNS4_0196	Chromosome			K000		9.94802	15.2967	9.66292	11.1458	1.53767	0.971341	1.1204		hypothetical protein
MBESNS4_0197	Chromosome			K000		33.1431	57.0727	37.2455	29.0648	1.72201	1.12378	0.876948	gi|746343521|ref|WP_039388540.1|	uracil-DNA glycosylase [Novosphingobium sp. MBES04]
MBESNS4_0198	Chromosome			K000		14.7095	30.0582	15.7628	14.2619	2.04346	1.07161	0.969573	gi|746343522|ref|WP_039388541.1|	hypothetical protein [Novosphingobium sp. MBES04]
MBESNS4_0199	Chromosome			K000		68.9445	95.7754	76.6206	74.6215	1.38917	1.11134	1.08234		hypothetical protein
MBESNS4_0200	Chromosome			K000		113.418	145.931	119.886	120.015	1.28667	1.05703	1.05817	gi|1181291152|ref|WP_084592104.1|	hypothetical protein [Novosphingobium sp. MBES04]
MBESNS4_0201	Chromosome			K000		119.528	145.208	130.165	127.302	1.21484	1.08899	1.06503		hypothetical protein
MBESNS4_0202	Chromosome		K07733	K000	alpA; prophage regulatory protein	38.4116	65.5957	38.8538	35.0143	1.7077	1.01151	0.911556	gi|746343526|ref|WP_039388545.1|	transcriptional regulator [Novosphingobium sp. MBES04]
MBESNS4_0203	Chromosome			K000		34.9123	43.0076	29.6742	27.7165	1.23188	0.849965	0.793888	gi|746343527|ref|WP_039388546.1|	hypothetical protein [Novosphingobium sp. MBES04] gi|735024530|dbj|GAM03521.1| hypothetical conserved protein [Novosphingobium sp. MBES04]
MBESNS4_0204	Chromosome			K000		178.405	197.687	158.282	183.828	1.10808	0.887207	1.0304	gi|746343528|ref|WP_039388547.1|	hypothetical protein [Novosphingobium sp. MBES04] gi|735024531|dbj|GAM03522.1| hypothetical conserved protein [Novosphingobium sp. MBES04]
MBESNS4_0205	Chromosome		K12068	K000	traL; conjugal transfer pilus assembly protein TraL	259.739	281.259	262.225	384.457	1.08285	1.00957	1.48017	gi|493888109|ref|WP_006834208.1|	MULTISPECIES: conjugal transfer protein TraL [Sphingomonadales] gi|148829863|gb|EDL48302.1| hypothetical protein ED21_32164 [Erythrobacter sp. SD-21] gi|357598696|gb|EHJ60420.1| hypothetical protein NSU_2550 [Novosphingobium pentaromativorans US6-1] gi|698180081|gb|AIT79606.1| conjugal transfer protein TraL [Novosphingobium pentaromativorans US6-1] gi|735024532|dbj|GAM03523.1| conjugal transfer p…
MBESNS4_0206	Chromosome		K12067	K000	traE; conjugal transfer pilus assembly protein TraE	132.09	246.829	129.933	131.469	1.86864	0.983666	0.995295	gi|746343530|ref|WP_039388549.1|	conjugal transfer protein TraE [Novosphingobium sp. MBES04] gi|735024533|dbj|GAM03524.1| conjugative transfer protein TraE [Novosphingobium sp. MBES04]
MBESNS4_0207	Chromosome		K12066	K000	traK; conjugal transfer pilus assembly protein TraK	77.261	82.3065	70.0619	80.1574	1.0653	0.906821	1.03749	gi|746343531|ref|WP_039388550.1|	conjugal transfer protein TraK [Novosphingobium sp. MBES04] gi|735024534|dbj|GAM03525.1| hypothetical conserved protein [Novosphingobium sp. MBES04]
MBESNS4_0208	Chromosome		K12065	K000	traB; conjugal transfer pilus assembly protein TraB	60.2255	62.9156	56.1121	55.8805	1.04467	0.931699	0.927855	gi|746343533|ref|WP_039388552.1|	conjugal transfer protein TraB [Novosphingobium sp. MBES04] gi|735024535|dbj|GAM03526.1| pilus assembly protein [Novosphingobium sp. MBES04]
MBESNS4_0209	Chromosome		K03981	K000	dsbC; thiol:disulfide interchange protein DsbC [EC:5.3.4.1]	64.278	75.9955	58.7759	70.0383	1.18229	0.914401	1.08961	gi|746343535|ref|WP_039388554.1|	thiol:disulfide interchange protein DsbC [Novosphingobium sp. MBES04] gi|735024536|dbj|GAM03527.1| disulfide isomerase [Novosphingobium sp. MBES04]
MBESNS4_0210	Chromosome		K12064	K000	traV; conjugal transfer pilus assembly protein TraV	72.8981	77.3407	67.0046	75.5853	1.06094	0.919154	1.03686	gi|918033713|ref|WP_052321964.1|	hypothetical protein [Novosphingobium sp. MBES04] gi|735024537|dbj|GAM03528.1| hypothetical conserved protein [Novosphingobium sp. MBES04]
MBESNS4_0211	Chromosome		K12063	K000	traC; conjugal transfer ATP-binding protein TraC	34.0615	48.1539	31.7167	36.3362	1.41373	0.931159	1.06678	gi|1010962269|ref|WP_061921317.1|	type-IV secretion system protein TraC [Altererythrobacter epoxidivorans] gi|927348379|gb|ALE15390.1| IncF plasmid conjugative transfer pilus assembly protein TraC [Altererythrobacter epoxidivorans]
MBESNS4_0212	Chromosome			K000		35.5493	55.6264	37.4657	41.7968	1.56477	1.05391	1.17574	gi|746343539|ref|WP_039388558.1|	hypothetical protein [Novosphingobium sp. MBES04] gi|735024539|dbj|GAM03530.1| hypothetical conserved protein [Novosphingobium sp. MBES04]
MBESNS4_0213	Chromosome			K000		46.7675	35.3194	38.1264	37.2362	0.755214	0.815233	0.796198	gi|746343544|ref|WP_039388563.1|	hypothetical protein [Novosphingobium sp. MBES04] gi|735024540|dbj|GAM03531.1| hypothetical conserved protein [Novosphingobium sp. MBES04]
MBESNS4_0214	Chromosome		K12062	K000	trbI; conjugal transfer pilin signal peptidase TrbI	43.7757	65.6811	40.0469	38.3868	1.5004	0.91482	0.876899	gi|746343547|ref|WP_039388566.1|	conjugal transfer protein TraF [Novosphingobium sp. MBES04] gi|735024541|dbj|GAM03532.1| F pilus assembly protein traF [Novosphingobium sp. MBES04]
MBESNS4_0215	Chromosome		K12061	K000	traW; conjugal transfer pilus assembly protein TraW	22.4692	29.8585	20.621	21.1843	1.32886	0.917747	0.942815	gi|1181290972|ref|WP_084591924.1|	type-F conjugative transfer system protein TraW [Novosphingobium sp. MBES04] gi|735024542|dbj|GAM03533.1| conjugal transfer protein TraW [Novosphingobium sp. MBES04]
MBESNS4_0216	Chromosome		K12060	K000	traU; conjugal transfer pilus assembly protein TraU	26.0377	40.6736	26.0205	25.3526	1.56211	0.999341	0.973689	gi|746230568|ref|WP_039279362.1|	MULTISPECIES: conjugal transfer protein [Novosphingobium] gi|733404092|gb|KHK93381.1| conjugal transfer protein [Novosphingobium malaysiense] gi|735024543|dbj|GAM03534.1| conjugal transfer protein TraU [Novosphingobium sp. MBES04]
MBESNS4_0217	Chromosome		K12059	K000	trbC; conjugal transfer pilus assembly protein TrbC	27.9048	31.1512	23.0274	21.9359	1.11634	0.825214	0.786099	gi|746343550|ref|WP_039388569.1|	conjugal transfer protein TrbC [Novosphingobium sp. MBES04] gi|735024544|dbj|GAM03535.1| conjugal transfer protein TrbC [Novosphingobium sp. MBES04]
MBESNS4_0218	Chromosome		K12058	K000	traN; conjugal transfer mating pair stabilization protein TraN	24.4689	36.4969	23.481	24.541	1.49156	0.959628	1.00295	gi|746343552|ref|WP_039388571.1|	conjugal transfer protein TraN [Novosphingobium sp. MBES04] gi|735024545|dbj|GAM03536.1| conjugal transfer mating pair stabilization protein TraN [Novosphingobium sp. MBES04]
MBESNS4_0219	Chromosome		K12057	K000	traF; conjugal transfer pilus assembly protein TraF	22.201	39.9722	21.9015	23.0493	1.80047	0.986508	1.03821	gi|735024546|dbj|GAM03537.1|	conjugal transfer protein TraF [Novosphingobium sp. MBES04]
MBESNS4_0220	Chromosome		K12072	K000	traH; conjugative transfer pilus assembly protein TraH	27.4677	49.1584	27.7951	29.2627	1.78968	1.01192	1.06535	gi|746343556|ref|WP_039388575.1|	conjugal transfer protein TraH [Novosphingobium sp. MBES04] gi|735024547|dbj|GAM03538.1| pilus assembly protein [Novosphingobium sp. MBES04]
MBESNS4_0221	Chromosome		K12056	K000	traG; conjugal transfer mating pair stabilization protein TraG	19.1579	34.0968	19.8716	19.0389	1.77978	1.03726	0.993791	gi|746343558|ref|WP_039388577.1|	conjugal transfer protein TraG [Novosphingobium sp. MBES04] gi|735024548|dbj|GAM03539.1| conjugal transfer protein TraG [Novosphingobium sp. MBES04]
MBESNS4_0222	Chromosome			K000		62.6262	102.841	66.0646	68.9541	1.64213	1.0549	1.10104	gi|746343560|ref|WP_039388579.1|	hypothetical protein [Novosphingobium sp. MBES04]
MBESNS4_0223	Chromosome			K000		27.9874	34.8098	33.4115	24.3088	1.24377	1.19381	0.868563	gi|736923970|ref|WP_034921371.1|	MULTISPECIES: transcriptional regulator [Sphingomonadales] gi|927348367|gb|ALE15378.1| Transcriptional regulator, Cro /CI family [Altererythrobacter epoxidivorans] gi|1024460619|gb|KZX93036.1| XRE family transcriptional regulator [Erythrobacter sp. HI0019] gi|1024480110|gb|KZY09575.1| XRE family transcriptional regulator [Erythrobacter sp. HI0028]
MBESNS4_0224	Chromosome		K07154	K000	hipA; serine/threonine-protein kinase HipA [EC:2.7.11.1]	23.6981	37.475	23.8061	20.7018	1.58135	1.00456	0.873564	gi|746343563|ref|WP_039388581.1|	toxin HipA [Novosphingobium sp. MBES04] gi|735024550|dbj|GAM03541.1| toxin HipA [Novosphingobium sp. MBES04]
MBESNS4_0225	Chromosome		K04487	K000	iscS, NFS1; cysteine desulfurase [EC:2.8.1.7]	91.8017	118.594	110.109	122.218	1.29185	1.19943	1.33133	gi|1181290973|ref|WP_084591925.1|	hypothetical protein [Novosphingobium sp. MBES04]
MBESNS4_0226	Chromosome			K000		249.672	277.026	469.626	413.021	1.10956	1.88097	1.65426	gi|1181290974|ref|WP_084591926.1|	hypothetical protein [Novosphingobium sp. MBES04]
MBESNS4_0227	Chromosome			K000		157.077	171.593	341.963	291.689	1.09241	2.17704	1.85698	gi|746343565|ref|WP_039388583.1|	hypothetical protein [Novosphingobium sp. MBES04]
MBESNS4_0228	Chromosome		K00390	K000	cysH; phosphoadenosine phosphosulfate reductase [EC:1.8.4.8]	139.007	155.754	334.814	276.764	1.12048	2.40862	1.99101	gi|746343567|ref|WP_039388585.1|	phage-like protein [Novosphingobium sp. MBES04]
MBESNS4_0229	Chromosome			K000		55.3108	75.6064	70.4944	56.8522	1.36694	1.27451	1.02787	gi|918033715|ref|WP_052321966.1|	hypothetical protein [Novosphingobium sp. MBES04] gi|735024553|dbj|GAM03544.1| helicase domain-containing protein [Novosphingobium sp. MBES04]
MBESNS4_0230	Chromosome			K000		183.471	194.03	172.467	154.575	1.05755	0.940021	0.8425	gi|918033716|ref|WP_052321967.1|	DNA phosphorothioation-associated protein 4 [Novosphingobium sp. MBES04]
MBESNS4_0231	Chromosome		K19171	K000	dndD; DNA sulfur modification protein DndD	174.284	198.504	176.737	164.021	1.13896	1.01407	0.94111	gi|746343569|ref|WP_039388587.1|	hypothetical protein [Novosphingobium sp. MBES04] gi|735024555|dbj|GAM03546.1| ATPase invovled in DNA repair [Novosphingobium sp. MBES04]
MBESNS4_0232	Chromosome			K000		60.6412	124.924	64.4691	57.4867	2.06005	1.06312	0.94798	gi|746343571|ref|WP_039388589.1|	hypothetical protein [Novosphingobium sp. MBES04]
MBESNS4_0233	Chromosome			K000		35.4291	40.068	35.0455	32.8584	1.13093	0.989171	0.927439	gi|493886334|ref|WP_006832465.1|	MULTISPECIES: peptidase S24 [Sphingomonadales] gi|148831000|gb|EDL49434.1| prophage MuMc02, peptidase, family S24 [Erythrobacter sp. SD-21] gi|357598861|gb|EHJ60584.1| prophage MuMc02, peptidase, family S24 [Novosphingobium pentaromativorans US6-1] gi|698180113|gb|AIT79638.1| peptidase S24 [Novosphingobium pentaromativorans US6-1] gi|733404084|gb|KHK93373.1| peptidase S24 [Novosphingobium malaysi…
MBESNS4_0234	Chromosome		K07454	K000	putative restriction endonuclease	34.4556	48.0647	41.103	33.7512	1.39497	1.19293	0.979556	gi|735024557|dbj|GAM03548.1|	hypothetical conserved protein [Novosphingobium sp. MBES04]
MBESNS4_0235	Chromosome			K000		16.3102	27.3709	13.3774	12.0375	1.67814	0.820186	0.738036	gi|914605103|ref|WP_050599530.1|	TrwC protein [Erythrobacter citreus] gi|910755079|gb|KNH02919.1| IncW plasmid conjugative relaxase protein TrwC [Erythrobacter citreus LAMA 915]
MBESNS4_0236	Chromosome			K000		25.9745	35.2496	23.365	24.0118	1.35708	0.899534	0.924437	gi|746343573|ref|WP_039388591.1|	conjugal transfer protein TraD [Novosphingobium sp. MBES04] gi|735024559|dbj|GAM03550.1| conjugal transfer protein TraD [Novosphingobium sp. MBES04]
MBESNS4_0237	Chromosome			K000		55.2415	75.168	54.3668	58.6783	1.36072	0.984165	1.06221	gi|148831004|gb|EDL49438.1|	hypothetical protein ED21_17607 [Erythrobacter sp. SD-21]
MBESNS4_0238	Chromosome			K000		25.4771	42.9644	26.8295	25.0746	1.6864	1.05309	0.984205	gi|746343577|ref|WP_039388595.1|	hypothetical protein [Novosphingobium sp. MBES04]
MBESNS4_0239	Chromosome			K000		42.601	80.0037	51.2644	37.4301	1.87798	1.20336	0.878621	gi|746343582|ref|WP_039388600.1|	hypothetical protein [Novosphingobium sp. MBES04] gi|735024561|dbj|GAM03552.1| hypothetical conserved protein [Novosphingobium sp. MBES04]
MBESNS4_0240	Chromosome		K03111	K000	ssb; single-strand DNA-binding protein	31.3008	52.8219	30.2756	23.2115	1.68756	0.967246	0.741561	gi|746343584|ref|WP_039388602.1|	single-stranded DNA-binding protein [Novosphingobium sp. MBES04] gi|735024562|dbj|GAM03553.1| single-strand binding protein [Novosphingobium sp. MBES04]
MBESNS4_0241	Chromosome			K000		47.2532	65.0493	43.1373	47.7509	1.37661	0.912895	1.01053	gi|746343587|ref|WP_039388605.1|	hypothetical protein [Novosphingobium sp. MBES04] gi|735024563|dbj|GAM03554.1| hypothetical conserved protein [Novosphingobium sp. MBES04]
MBESNS4_0242	Chromosome			K000		107.857	151.063	97.7288	119.041	1.40059	0.9061	1.1037	gi|497926308|ref|WP_010240464.1|	MULTISPECIES: hypothetical protein [Sphingomonadales] gi|735024564|dbj|GAM03555.1| hypothetical conserved protein [Novosphingobium sp. MBES04] gi|932136290|gb|ALG59707.1| hypothetical protein WG74_01655 [Citromicrobium sp. JL477] gi|934266598|gb|KPM12176.1| hypothetical protein WG75_15050 [Citromicrobium sp. WPS32] gi|934271667|gb|KPM17200.1| hypothetical protein VO58_04855 [Citromicrobium sp. JL…
MBESNS4_0243	Chromosome			K000		38.7648	56.0937	37.7122	36.7222	1.44703	0.972848	0.947307	gi|746343590|ref|WP_039388608.1|	hypothetical protein [Novosphingobium sp. MBES04]
MBESNS4_0244	Chromosome			K000		61.8573	84.2719	56.4167	60.1474	1.36236	0.912046	0.972358	gi|746343592|ref|WP_039388610.1|	membrane protein [Novosphingobium sp. MBES04] gi|735024566|dbj|GAM03557.1| membrane protein [Novosphingobium sp. MBES04]
MBESNS4_0245	Chromosome			K000		242.9	292.871	242.805	338.722	1.20573	0.99961	1.39449	gi|1177795689|ref|WP_082836112.1|	MULTISPECIES: hypothetical protein [Sphingomonadales] gi|735024567|dbj|GAM03558.1| hypothetical conserved protein [Novosphingobium sp. MBES04]
MBESNS4_0246	Chromosome		K07233	K000	pcoB, copB; copper resistance protein B	105.198	123.185	101.847	134.003	1.17099	0.968151	1.27382	gi|746343593|ref|WP_039388611.1|	copper resistance protein B [Novosphingobium sp. MBES04]
MBESNS4_0247	Chromosome			K000		70.7809	87.2604	74.8965	97.5178	1.23282	1.05815	1.37774	gi|746343595|ref|WP_039388613.1|	copper-binding protein [Novosphingobium sp. MBES04]
MBESNS4_0248	Chromosome		K03088	K000	SIG3.2, rpoE; RNA polymerase sigma-70 factor, ECF subfamily	34.7966	44.2989	26.3831	24.1283	1.27308	0.758209	0.693408	gi|746343596|ref|WP_039388614.1|	sigma-70 family RNA polymerase sigma factor [Novosphingobium sp. MBES04] gi|735024570|dbj|GAM03561.1| RNA polymerase ECF-type sigma factor [Novosphingobium sp. MBES04]
MBESNS4_0249	Chromosome			K000		72.6189	85.8659	64.1093	72.0242	1.18242	0.882819	0.99181	gi|495879361|ref|WP_008603940.1|	MULTISPECIES: nickel-cobalt-cadmium resistance protein nccX [Sphingomonadales] gi|451959224|gb|EMD81653.1| Nickel-cobalt-cadmium resistance protein nccX [Pacificimonas flava] gi|735024571|dbj|GAM03562.1| Nickel-cobalt-cadmium resistance protein nccX [Novosphingobium sp. MBES04]
MBESNS4_0250	Chromosome			K000		107.291	126.373	111.193	122.819	1.17786	1.03638	1.14473	gi|746343597|ref|WP_039388615.1|	hypothetical protein [Novosphingobium sp. MBES04] gi|735024572|dbj|GAM03563.1| hypothetical conserved protein [Novosphingobium sp. MBES04]
MBESNS4_0251	Chromosome			K000		13.1922	23.9547	14.0729	13.9529	1.81583	1.06676	1.05767	gi|451959222|gb|EMD81651.1|	putative methyltransferase [Pacificimonas flava] gi|735024573|dbj|GAM03564.1| methyltransferase [Novosphingobium sp. MBES04]
MBESNS4_0252	Chromosome			K000		38.8201	48.0573	42.891	39.9469	1.23795	1.10487	1.02903	gi|495879358|ref|WP_008603937.1|	MULTISPECIES: metal-binding protein [Sphingomonadales] gi|94423489|gb|EAT08517.1| hypothetical protein SKA58_18790 [Sphingomonas sp. SKA58] gi|451959221|gb|EMD81650.1| CopG protein [Pacificimonas flava] gi|934278855|gb|KPM24309.1| metal-binding protein [Citromicrobium sp. RCC1885] gi|934282114|gb|KPM27552.1| metal-binding protein [Citromicrobium sp. RCC1878] gi|1024407843|gb|KZX52480.1| metal-bin…
MBESNS4_0253	Chromosome			K000		25.7674	46.5949	25.2363	23.1504	1.80829	0.979387	0.898438	gi|497509798|ref|WP_009823996.1|	MULTISPECIES: amino acid permease [Sphingomonadales] gi|94423490|gb|EAT08518.1| amino acid permease [Sphingomonas sp. SKA58] gi|934278854|gb|KPM24308.1| amino acid permease [Citromicrobium sp. RCC1885] gi|934282113|gb|KPM27551.1| amino acid permease [Citromicrobium sp. RCC1878] gi|1030121156|gb|OAM10966.1| amino acid permease [Citromicrobium sp. RCC1897]
MBESNS4_0254	Chromosome			K000		65.0512	80.8507	65.3631	83.3613	1.24288	1.00479	1.28147	gi|451959219|gb|EMD81648.1|	hypothetical protein C725_2972 [Pacificimonas flava] gi|735024576|dbj|GAM03567.1| glutaredoxin-like protein [Novosphingobium sp. MBES04]
MBESNS4_0255	Chromosome			K000		46.5178	66.2112	52.454	63.9983	1.42335	1.12761	1.37578	gi|495879355|ref|WP_008603934.1|	MULTISPECIES: membrane protein [Sphingomonadales] gi|94423492|gb|EAT08520.1| membrane protein [Sphingomonas sp. SKA58] gi|451959218|gb|EMD81647.1| Kef-type K+ transport system NAD-binding component [Pacificimonas flava] gi|735024577|dbj|GAM03568.1| Kef-type K+ transport system NAD-binding membrane protein [Novosphingobium sp. MBES04] gi|934278852|gb|KPM24306.1| membrane protein [Citromicrobium sp…
MBESNS4_0256	Chromosome			K000		350.573	386.845	417.986	515.585	1.10346	1.19229	1.47069	gi|495879354|ref|WP_008603933.1|	MULTISPECIES: hypothetical protein [Sphingomonadales] gi|94423493|gb|EAT08521.1| hypothetical protein SKA58_18810 [Sphingomonas sp. SKA58] gi|451959217|gb|EMD81646.1| hypothetical protein C725_2970 [Pacificimonas flava] gi|735024578|dbj|GAM03569.1| hypothetical conserved protein [Novosphingobium sp. MBES04] gi|934280241|gb|KPM25695.1| hypothetical protein AAJ72_00530 [Citromicrobium sp. RCC1885] …
MBESNS4_0257	Chromosome			K000		404.878	448.84	493.068	665.053	1.10858	1.21782	1.6426	gi|497509800|ref|WP_009823998.1|	MULTISPECIES: hypothetical protein [Sphingomonadaceae] gi|94423494|gb|EAT08522.1| hypothetical protein SKA58_18815 [Sphingomonas sp. SKA58] gi|735024579|dbj|GAM03570.1| hypothetical conserved protein [Novosphingobium sp. MBES04]
MBESNS4_0258	Chromosome			K000		44.9987	60.6669	55.6262	61.1586	1.34819	1.23617	1.35912	gi|746343600|ref|WP_039388617.1|	hypothetical protein [Novosphingobium sp. MBES04]
MBESNS4_0259	Chromosome			K000		18.8573	22.7059	17.1982	17.1182	1.20409	0.912022	0.907775	gi|746343601|ref|WP_039388618.1|	TolC family protein [Novosphingobium sp. MBES04]
MBESNS4_0260	Chromosome		K07798	K000	cusB, silB; Cu(I)/Ag(I) efflux system membrane protein CusB/SilB	44.4534	40.9541	40.7326	44.6353	0.921281	0.916299	1.00409	gi|746343602|ref|WP_039388619.1|	RND transporter [Novosphingobium sp. MBES04] gi|735024582|dbj|GAM03573.1| heavy metal RND efflux membrane fusion protein [Novosphingobium sp. MBES04]
MBESNS4_0261	Chromosome		K07787	K000	cusA, silA; Cu(I)/Ag(I) efflux system membrane protein CusA/SilA	60.543	51.797	56.9387	60.5631	0.85554	0.940467	1.00033	gi|746343603|ref|WP_039388620.1|	CusA/CzcA family heavy metal efflux RND transporter [Novosphingobium sp. MBES04] gi|735024583|dbj|GAM03574.1| heavy metal RND efflux transporter [Novosphingobium sp. MBES04]
MBESNS4_0262	Chromosome			K000		989.904	592.783	1068.01	1159.37	0.598829	1.0789	1.1712	gi|735024584|dbj|GAM03575.1|	hypothetical conserved protein [Novosphingobium sp. MBES04]
MBESNS4_0263	Chromosome			K000		56.0915	66.3563	58.966	55.7725	1.183	1.05125	0.994313	gi|497926250|ref|WP_010240406.1|	MULTISPECIES: oxidase [Citromicrobium] gi|932136308|gb|ALG59725.1| oxidase [Citromicrobium sp. JL477] gi|934271648|gb|KPM17181.1| oxidase [Citromicrobium sp. JL1351] gi|934274610|gb|KPM20119.1| oxidase [Citromicrobium sp. JL31] gi|934281780|gb|KPM27221.1| oxidase [Citromicrobium sp. JL2201]
MBESNS4_0264	Chromosome		K17686	K000	copA, ATP7; Cu+-exporting ATPase [EC:3.6.3.54]	126.217	106.663	133.15	142.189	0.84508	1.05493	1.12655	gi|746343605|ref|WP_039388622.1|	copper-translocating P-type ATPase [Novosphingobium sp. MBES04]
MBESNS4_0265	Chromosome			K000		62.7797	59.6886	62.8179	84.9138	0.950763	1.00061	1.35257	gi|746343606|ref|WP_039388623.1|	hypothetical protein [Novosphingobium sp. MBES04]
MBESNS4_0266	Chromosome		K07243	K000	FTR, efeU; high-affinity iron transporter	47.7245	49.4711	63.2177	96.2778	1.0366	1.32464	2.01737	gi|746343608|ref|WP_039388624.1|	iron permease [Novosphingobium sp. MBES04] gi|735024588|dbj|GAM03579.1| iron permease [Novosphingobium sp. MBES04]
MBESNS4_0267	Chromosome			K000		14.0127	28.4271	13.6277	12.7866	2.02867	0.972525	0.912505	gi|746343610|ref|WP_039388625.1|	cation transporter [Novosphingobium sp. MBES04] gi|735024589|dbj|GAM03580.1| cation efflux protein [Novosphingobium sp. MBES04]
MBESNS4_0268	Chromosome		K19591	K000	cueR; MerR family transcriptional regulator, copper efflux regulator	33.1437	49.9431	34.1453	33.9966	1.50686	1.03022	1.02573	gi|746343611|ref|WP_039388626.1|	MerR family transcriptional regulator [Novosphingobium sp. MBES04]
MBESNS4_0269	Chromosome			K000		56.0956	68.4511	57.549	54.4623	1.22026	1.02591	0.970885	gi|746343612|ref|WP_039388627.1|	hypothetical protein [Novosphingobium sp. MBES04]
MBESNS4_0270	Chromosome			K000		28.8355	38.5527	31.4939	29.9047	1.33699	1.09219	1.03708	gi|746343613|ref|WP_039388628.1|	hypothetical protein [Novosphingobium sp. MBES04]
MBESNS4_0271	Chromosome		K07238	K000	TC.ZIP, zupT, ZRT3, ZIP2; zinc transporter, ZIP family	37.2523	44.2801	34.5672	27.0414	1.18866	0.927921	0.7259	gi|746343614|ref|WP_039388629.1|	transporter [Novosphingobium sp. MBES04] gi|735024590|dbj|GAM03581.1| transporter [Novosphingobium sp. MBES04]
MBESNS4_0272	Chromosome		K01652	K000	E2.2.1.6L, ilvB, ilvG, ilvI; acetolactate synthase I/II/III large subunit [EC:2.2.1.6]	39.2399	58.0707	45.6824	43.2171	1.47989	1.16418	1.10135	gi|499733106|ref|WP_011413840.1|	MULTISPECIES: acetolactate synthase large subunit [Sphingomonadales] gi|84786805|gb|ABC62987.1| putative acetolactate synthase, catabolic [Erythrobacter litoralis HTCC2594]
MBESNS4_0273	Chromosome			K000		14.2262	29.1495	16.8527	13.5697	2.049	1.18462	0.953853	gi|746343615|ref|WP_039388630.1|	hypothetical protein [Novosphingobium sp. MBES04]
MBESNS4_0274	Chromosome			K000		82.8098	125.134	82.1264	65.8195	1.5111	0.991748	0.794828	gi|746343616|ref|WP_039388631.1|	cation transporter [Novosphingobium sp. MBES04] gi|735024593|dbj|GAM03584.1| Co/Zn/Cd efflux system protein [Novosphingobium sp. MBES04]
MBESNS4_0275	Chromosome			K000		61.1218	117.763	68.4242	63.6772	1.92669	1.11947	1.04181	gi|746343618|ref|WP_039388632.1|	STAS/SEC14 domain-containing protein [Novosphingobium sp. MBES04] gi|735024594|dbj|GAM03585.1| universal stress protein UspA [Novosphingobium sp. MBES04]
MBESNS4_0276	Chromosome		K01534	K000	zntA; Cd2+/Zn2+-exporting ATPase [EC:3.6.3.3 3.6.3.5]	30.3406	30.3002	25.8961	20.1136	0.998671	0.853515	0.662927	gi|735024595|dbj|GAM03586.1|	heavy metal translocating P-type ATPase [Novosphingobium sp. MBES04]
MBESNS4_0277	Chromosome		K09137	K000	K09137; uncharacterized protein	39.0242	47.3054	31.3998	30.3295	1.21221	0.804624	0.777197	gi|746343619|ref|WP_039388633.1|	hypothetical protein [Novosphingobium sp. MBES04] gi|735024596|dbj|GAM03587.1| hypothetical conserved protein [Novosphingobium sp. MBES04]
MBESNS4_0278	Chromosome		K15726	K000	czcA; cobalt-zinc-cadmium resistance protein CzcA	22.9238	31.064	19.6725	16.7392	1.3551	0.85817	0.73021	gi|1181290975|ref|WP_084591927.1|	CusA/CzcA family heavy metal efflux RND transporter [Novosphingobium sp. MBES04]
MBESNS4_0279	Chromosome		K15727	K000	czcB; cobalt-zinc-cadmium resistance protein CzcB	42.1371	48.4027	35.432	31.2741	1.1487	0.840875	0.742199	gi|1181290976|ref|WP_084591928.1|	hypothetical protein [Novosphingobium sp. MBES04]
MBESNS4_0280	Chromosome		K15725	K000	czcC; cobalt-zinc-cadmium resistance protein CzcC	25.4031	28.7424	19.6708	16.7653	1.13145	0.774343	0.659969	gi|746343621|ref|WP_039388635.1|	TolC family protein [Novosphingobium sp. MBES04]
MBESNS4_0281	Chromosome			K000		45.3472	76.4743	75.5092	57.6538	1.68641	1.66513	1.27138	gi|746343622|ref|WP_039388636.1|	hypothetical protein [Novosphingobium sp. MBES04] gi|735024600|dbj|GAM03591.1| hypothetical protein MBENS4_0590 [Novosphingobium sp. MBES04]
MBESNS4_0282	Chromosome		K16264	K000	czcD, zitB; cobalt-zinc-cadmium efflux system protein	183.198	217.277	230.019	188.422	1.18602	1.25557	1.02851	gi|746343623|ref|WP_039388637.1|	cation transporter [Novosphingobium sp. MBES04] gi|735024601|dbj|GAM03592.1| cation efflux family protein [Novosphingobium sp. MBES04]
MBESNS4_0283	Chromosome			K000		35.2514	48.801	34.1349	28.7469	1.38437	0.968329	0.815483	gi|746343625|ref|WP_039388639.1|	chromosome segregation ATPase [Novosphingobium sp. MBES04] gi|735024602|dbj|GAM03593.1| hypothetical conserved protein [Novosphingobium sp. MBES04]
MBESNS4_0284	Chromosome			K000		24.4168	50.7684	21.3561	18.5742	2.07924	0.874651	0.760715	gi|746343628|ref|WP_039388642.1|	hypothetical protein [Novosphingobium sp. MBES04] gi|735024603|dbj|GAM03594.1| hypothetical conserved protein [Novosphingobium sp. MBES04]
MBESNS4_0285	Chromosome			K000		16.4173	27.9078	16.8072	12.9587	1.6999	1.02375	0.789332	gi|746343631|ref|WP_039388645.1|	antirestriction protein [Novosphingobium sp. MBES04]
MBESNS4_0286	Chromosome		K03088	K000	SIG3.2, rpoE; RNA polymerase sigma-70 factor, ECF subfamily	68.1512	80.7603	73.7674	71.3229	1.18502	1.08241	1.04654	gi|746343633|ref|WP_039388647.1|	sigma-70 family RNA polymerase sigma factor [Novosphingobium sp. MBES04] gi|735024605|dbj|GAM03596.1| hypothetical conserved protein [Novosphingobium sp. MBES04]
MBESNS4_0287	Chromosome			K000		204.435	175.801	191.621	198.073	0.859937	0.937319	0.968881	gi|735024606|dbj|GAM03597.1|	hypothetical conserved protein [Novosphingobium sp. MBES04]
MBESNS4_0288	Chromosome			K000		82.4778	91.3047	90.8987	90.0129	1.10702	1.1021	1.09136	gi|746343638|ref|WP_039388652.1|	hypothetical protein [Novosphingobium sp. MBES04] gi|735024607|dbj|GAM03598.1| UvrD/REP helicase [Novosphingobium sp. MBES04]
MBESNS4_0289	Chromosome			K000		38.6093	47.0434	31.3899	27.0614	1.21845	0.813012	0.700903	gi|918033717|ref|WP_052321968.1|	hypothetical protein [Novosphingobium sp. MBES04] gi|735024608|dbj|GAM03599.1| UBA/ThiF-type NAD/FAD binding fold containing protein [Novosphingobium sp. MBES04]
MBESNS4_0290	Chromosome			K000		58.4191	68.8316	46.9757	45.8131	1.17824	0.804117	0.784214	gi|918033718|ref|WP_052321969.1|	hypothetical protein [Novosphingobium sp. MBES04] gi|735024609|dbj|GAM03600.1| hypothetical conserved protein [Novosphingobium sp. MBES04]
MBESNS4_0291	Chromosome			K000		53.1933	45.1621	42.54	41.4075	0.849019	0.799725	0.778436	gi|746343643|ref|WP_039388657.1|	hypothetical protein [Novosphingobium sp. MBES04] gi|735024610|dbj|GAM03601.1| hypothetical conserved protein [Novosphingobium sp. MBES04]
MBESNS4_0292	Chromosome			K000		86.289	73.11	67.841	64.4065	0.847269	0.786207	0.746405	gi|746343645|ref|WP_039388659.1|	hypothetical protein [Novosphingobium sp. MBES04] gi|735024611|dbj|GAM03602.1| hypothetical conserved protein [Novosphingobium sp. MBES04]
MBESNS4_0293	Chromosome			K000		120.512	140.322	106.509	128.147	1.16438	0.883803	1.06335	gi|746343648|ref|WP_039388662.1|	hypothetical protein [Novosphingobium sp. MBES04]
MBESNS4_0294	Chromosome			K000		38.0735	62.2527	43.3616	44.3896	1.63507	1.13889	1.16589	gi|918033719|ref|WP_052321970.1|	recombinase family protein [Novosphingobium sp. MBES04]
MBESNS4_0295	Chromosome		K03497	K000	parB, spo0J; chromosome partitioning protein, ParB family	15.2476	17.0706	12.6206	9.69023	1.11956	0.827706	0.635524	gi|746343651|ref|WP_039388665.1|	chromosome partitioning protein ParB [Novosphingobium sp. MBES04] gi|735024612|dbj|GAM03603.1| plasmid partitioning protein ParB [Novosphingobium sp. MBES04]
MBESNS4_0296	Chromosome			K000		18.6819	32.0088	15.7156	12.4468	1.71336	0.841223	0.666252	gi|821380688|gb|AKH43513.1|	hypothetical protein WYH_02483 [Altererythrobacter atlanticus]
MBESNS4_0297	Chromosome			K000		49.4394	81.9917	52.1338	50.8266	1.65843	1.0545	1.02806	gi|1179985828|ref|WP_083508182.1|	virulence protein [Erythrobacter sp. AP23]
MBESNS4_0298	Chromosome			K000		18.6626	26.3329	17.0686	18.1214	1.411	0.914588	0.970998	gi|974211971|gb|KUO53648.1|	lytic murein transglycosylase [Sphingomonadales bacterium BRH_c3]
MBESNS4_0299	Chromosome			K000		49.9876	65.3959	55.0964	52.4381	1.30824	1.1022	1.04902	gi|991910732|gb|AMG73942.1|	Nuclease [Sphingopyxis granuli]
MBESNS4_0300	Chromosome			K000		69.5861	122.2	70.1021	64.3328	1.75609	1.00742	0.924506	gi|918033720|ref|WP_052321971.1|	hypothetical protein [Novosphingobium sp. MBES04]
MBESNS4_0301	Chromosome			K000		38.9725	61.5362	43.657	43.4373	1.57897	1.1202	1.11456	gi|746343654|ref|WP_039388668.1|	integrase [Novosphingobium sp. MBES04]
MBESNS4_0302	Chromosome		K00356	K000	E1.6.99.3; NADH dehydrogenase [EC:1.6.99.3]	476.935	553.594	587.628	562.757	1.16073	1.23209	1.17995	gi|746343657|ref|WP_039388671.1|	3-beta hydroxysteroid dehydrogenase [Novosphingobium sp. MBES04] gi|735024617|dbj|GAM03608.1| NADH dehydrogenase [Novosphingobium sp. MBES04]
MBESNS4_0303	Chromosome		K00799	K000	GST, gst; glutathione S-transferase [EC:2.5.1.18]	159.449	167.768	214.311	214.979	1.05217	1.34407	1.34826	gi|746343660|ref|WP_039388674.1|	glutathione S-transferase [Novosphingobium sp. MBES04] gi|735024618|dbj|GAM03609.1| glutathione S-transferase [Novosphingobium sp. MBES04]
MBESNS4_0304	Chromosome			K000		53.4842	69.0677	47.3345	40.4334	1.29137	0.885018	0.755988	gi|746343663|ref|WP_039388677.1|	SAM-dependent methyltransferase [Novosphingobium sp. MBES04] gi|735024619|dbj|GAM03610.1| methionine biosynthesis protein MetW [Novosphingobium sp. MBES04]
MBESNS4_0305	Chromosome			K000		50.4212	40.1866	42.7676	36.238	0.797018	0.848206	0.718706	gi|746343664|ref|WP_039388678.1|	N-acetyltransferase [Novosphingobium sp. MBES04] gi|735024620|dbj|GAM03611.1| acetyltransferase [Novosphingobium sp. MBES04]
MBESNS4_0306	Chromosome		K00641	K000	metX; homoserine O-acetyltransferase [EC:2.3.1.31]	59.1871	69.4745	64.5434	64.9015	1.17381	1.0905	1.09655	gi|735024621|dbj|GAM03612.1|	homoserine O-acetyltransferase [Novosphingobium sp. MBES04]
MBESNS4_0307	Chromosome		K00817	K000	hisC; histidinol-phosphate aminotransferase [EC:2.6.1.9]	102.971	106.668	95.1781	91.6128	1.03591	0.924323	0.889699	gi|746343667|ref|WP_039388681.1|	histidinol-phosphate transaminase [Novosphingobium sp. MBES04] gi|735024622|dbj|GAM03613.1| histidinol-phosphate aminotransferase [Novosphingobium sp. MBES04]
MBESNS4_0308	Chromosome		K00220	K000	tyrC; cyclohexadieny/prephenate dehydrogenase [EC:1.3.1.43 1.3.1.12]	115.882	132.444	125.33	98.9952	1.14292	1.08153	0.854276	gi|746343669|ref|WP_039388683.1|	cyclohexadienyl dehydrogenase [Novosphingobium sp. MBES04] gi|735024623|dbj|GAM03614.1| prephenate dehydrogenase [Novosphingobium sp. MBES04]
MBESNS4_0309	Chromosome			K000		64.3785	61.3609	59.7602	56.3453	0.953128	0.928264	0.875219	gi|746343671|ref|WP_039388685.1|	transglutaminase [Novosphingobium sp. MBES04] gi|735024624|dbj|GAM03615.1| transglutaminase [Novosphingobium sp. MBES04]
MBESNS4_0310	Chromosome		K01494	K000	E3.5.4.13, dcd; dCTP deaminase [EC:3.5.4.13]	78.3368	107.418	106.016	80.8759	1.37123	1.35334	1.03241	gi|746346762|ref|WP_039391652.1|	deoxycytidine triphosphate deaminase [Novosphingobium sp. MBES04] gi|735024625|dbj|GAM03616.1| dCTP deaminase [Novosphingobium sp. MBES04]
MBESNS4_0311	Chromosome			K000		112.225	107.165	166.343	106.727	0.954916	1.48223	0.951008	gi|735024626|dbj|GAM03617.1|	spermidine synthase [Novosphingobium sp. MBES04]
MBESNS4_0312	Chromosome		K01791	K000	wecB; UDP-N-acetylglucosamine 2-epimerase [EC:5.1.3.14]	105.64	115.308	104.004	92.444	1.09152	0.984518	0.875089	gi|1056264574|ref|WP_067738542.1|	UDP-N-acetylglucosamine 2-epimerase (non-hydrolyzing) [Novosphingobium naphthalenivorans]
MBESNS4_0313	Chromosome		K02472	K000	wecC; UDP-N-acetyl-D-mannosaminuronic acid dehydrogenase [EC:1.1.1.336]	103.456	97.9973	99.4917	84.3766	0.947238	0.961683	0.815581	gi|746343674|ref|WP_039388688.1|	UDP-N-acetyl-D-mannosamine dehydrogenase [Novosphingobium sp. MBES04] gi|735024629|dbj|GAM03620.1| UDP-N-acetyl-D-mannosaminuronic acid dehydrogenase [Novosphingobium sp. MBES04]
MBESNS4_0314	Chromosome			K000		502.497	760.645	771.55	701.638	1.51373	1.53543	1.3963	gi|735024630|dbj|GAM03621.1|	hypothetical protein MBENS4_0620 [Novosphingobium sp. MBES04]
MBESNS4_0315	Chromosome		K03310	K000	TC.AGCS; alanine or glycine:cation symporter, AGCS family	171.026	165.563	212.625	151.507	0.968056	1.24323	0.885873	gi|1181290977|ref|WP_084591929.1|	sodium:alanine symporter family protein [Novosphingobium sp. MBES04]
MBESNS4_0316	Chromosome			K000		79.9874	95.9834	70.4803	73.8874	1.19998	0.881142	0.923738	gi|735024632|dbj|GAM03623.1|	oxidoreductase, molybdopterin binding [Novosphingobium sp. MBES04]
MBESNS4_0317	Chromosome			K000		70.1567	89.3206	72.4571	78.0138	1.27316	1.03279	1.11199	gi|735024633|dbj|GAM03624.1|	HupC protein [Novosphingobium sp. MBES04]
MBESNS4_0318	Chromosome			K000		61.5209	77.0175	62.4514	62.4736	1.25189	1.01513	1.01549	gi|746343680|ref|WP_039388694.1|	hypothetical protein [Novosphingobium sp. MBES04] gi|735024634|dbj|GAM03625.1| secondary thiamine-phosphate synthase enzyme [Novosphingobium sp. MBES04]
MBESNS4_0319	Chromosome			K000		57.8957	69.3383	47.8784	40.8527	1.19764	0.826976	0.705626		hypothetical protein
MBESNS4_0320	Chromosome		K13888	K000	macA; macrolide-specific efflux protein MacA	72.6755	89.0364	71.3495	61.559	1.22512	0.981756	0.847039	gi|746343688|ref|WP_039388702.1|	hypothetical protein [Novosphingobium sp. MBES04] gi|735024637|dbj|GAM03628.1| RND family efflux transporter MFP subunit [Novosphingobium sp. MBES04]
MBESNS4_0321	Chromosome		K03670	K000	mdoG; periplasmic glucans biosynthesis protein	83.13	92.5027	89.4153	89.3685	1.11275	1.07561	1.07505	gi|918033721|ref|WP_052321972.1|	glucan biosynthesis protein D [Novosphingobium sp. MBES04] gi|735024638|dbj|GAM03629.1| glucan biosynthesis protein G [Novosphingobium sp. MBES04]
MBESNS4_0322	Chromosome		K03669	K000	mdoH; membrane glycosyltransferase [EC:2.4.1.-]	132.533	162.862	151.216	160.112	1.22884	1.14096	1.20809	gi|746343690|ref|WP_039388704.1|	glucan biosynthesis glucosyltransferase H [Novosphingobium sp. MBES04] gi|735024639|dbj|GAM03630.1| glucosyltransferase H MdoH [Novosphingobium sp. MBES04]
MBESNS4_0323	Chromosome			K000		802.412	834.18	763.391	992.602	1.03959	0.951371	1.23702	gi|746343693|ref|WP_039388707.1|	acyl-CoA dehydrogenase [Novosphingobium sp. MBES04] gi|735024640|dbj|GAM03631.1| acyl-CoA dehydrogenase [Novosphingobium sp. MBES04]
MBESNS4_0324	Chromosome		K07516	ko00362	fadN; 3-hydroxyacyl-CoA dehydrogenase [EC:1.1.1.35]	1232.22	1241.69	941.591	1324.24	1.00769	0.76414	1.07468	gi|746343696|ref|WP_039388710.1|	3-hydroxyacyl-CoA dehydrogenase [Novosphingobium sp. MBES04] gi|735024641|dbj|GAM03632.1| 3-hydroxyacyl-CoA dehydrogenase [Novosphingobium sp. MBES04]
MBESNS4_0325	Chromosome		K00632	ko00362	E2.3.1.16, fadA; acetyl-CoA acyltransferase [EC:2.3.1.16]	2019.05	1755.66	1649.31	2168.39	0.869546	0.816876	1.07397	gi|746343698|ref|WP_039388712.1|	acetyl-CoA acetyltransferase [Novosphingobium sp. MBES04] gi|735024642|dbj|GAM03633.1| acetyl-CoA acyltransferase [Novosphingobium sp. MBES04]
MBESNS4_0326	Chromosome			K000		14210	12923	11488.3	13336.8	0.909432	0.808463	0.938551	gi|746343701|ref|WP_039388714.1|	DUF2147 domain-containing protein [Novosphingobium sp. MBES04] gi|735024643|dbj|GAM03634.1| hypothetical conserved protein [Novosphingobium sp. MBES04]
MBESNS4_0327	Chromosome		K06076	K000	fadL; long-chain fatty acid transport protein	2753.48	2019.59	1812.23	2552.87	0.73347	0.65816	0.927143	gi|746343703|ref|WP_039388716.1|	aromatic hydrocarbon degradation protein [Novosphingobium sp. MBES04] gi|735024644|dbj|GAM03635.1| aromatic hydrocarbon degradation membrane protein [Novosphingobium sp. MBES04]
MBESNS4_0328	Chromosome		K01897	K000	ACSL, fadD; long-chain acyl-CoA synthetase [EC:6.2.1.3]	750.501	803.735	691.068	876.87	1.07093	0.920808	1.16838	gi|746343705|ref|WP_039388718.1|	long-chain-fatty-acid--CoA ligase [Novosphingobium sp. MBES04] gi|735024645|dbj|GAM03636.1| long-chain acyl-CoA synthetase [Novosphingobium sp. MBES04]
MBESNS4_0329	Chromosome			K000		272.85	294.515	320.083	347.594	1.0794	1.17311	1.27394	gi|735024646|dbj|GAM03637.1|	MerR family transcriptional regulator [Novosphingobium sp. MBES04]
MBESNS4_0330	Chromosome		K10805	K000	tesB; acyl-CoA thioesterase II [EC:3.1.2.-]	230.293	236.512	252.254	288.003	1.027	1.09536	1.25059	gi|735024647|dbj|GAM03638.1|	acyl-CoA thioesterase [Novosphingobium sp. MBES04]
MBESNS4_0331	Chromosome			K000		38.3155	30.7708	27.4998	21.8773	0.803091	0.717721	0.570979	gi|918033722|ref|WP_052321973.1|	TonB-dependent receptor [Novosphingobium sp. MBES04] gi|735024648|dbj|GAM03639.1| TonB-dependent receptor-like protein [Novosphingobium sp. MBES04]
MBESNS4_0332	Chromosome			K000		77.5958	91.7183	87.7174	88.4969	1.182	1.13044	1.14049	gi|746343710|ref|WP_039388723.1|	DksA/TraR family C4-type zinc finger protein [Novosphingobium sp. MBES04] gi|735024649|dbj|GAM03640.1| hypothetical conserved protein [Novosphingobium sp. MBES04]
MBESNS4_0333	Chromosome			K000		60.0402	73.1026	59.0709	61.9571	1.21756	0.983855	1.03193	gi|746343713|ref|WP_039388726.1|	hypothetical protein [Novosphingobium sp. MBES04] gi|735024650|dbj|GAM03641.1| hypothetical conserved protein [Novosphingobium sp. MBES04]
MBESNS4_0334	Chromosome			K000		89.8776	123.62	117.285	95.1253	1.37542	1.30494	1.05839	gi|746343716|ref|WP_039388729.1|	hypothetical protein [Novosphingobium sp. MBES04]
MBESNS4_0335	Chromosome			K000		115.938	136.023	114.925	97.4551	1.17324	0.991261	0.840576		hypothetical protein
MBESNS4_0336	Chromosome			K000		94.1333	150.92	101.301	82.8003	1.60326	1.07614	0.879607	gi|746346156|ref|WP_039391064.1|	IS5 family transposase ISNov2 [Novosphingobium sp. MBES04] gi|735026482|dbj|GAM05473.1| transposase [Novosphingobium sp. MBES04]
MBESNS4_0337	Chromosome		K01066	K000	E3.1.1.-; esterase / lipase [EC:3.1.1.-]	28.5526	23.9825	23.8643	17.8641	0.839942	0.8358	0.625657	gi|746343719|ref|WP_039388731.1|	alpha/beta hydrolase [Novosphingobium sp. MBES04] gi|735024651|dbj|GAM03642.1| alpha/beta hydrolase [Novosphingobium sp. MBES04]
MBESNS4_0338	Chromosome		K02014	K000	TC.FEV.OM; iron complex outermembrane recepter protein	56.1929	65.6584	52.8094	47.4696	1.16845	0.939787	0.84476	gi|1181290978|ref|WP_084591930.1|	TonB-dependent receptor [Novosphingobium sp. MBES04] gi|735024652|dbj|GAM03643.1| TonB-dependent receptor protein [Novosphingobium sp. MBES04]
MBESNS4_0339	Chromosome			K000		35.3222	35.4024	30.1729	24.0495	1.00227	0.854217	0.680861	gi|746343721|ref|WP_039388733.1|	amidohydrolase [Novosphingobium sp. MBES04]
MBESNS4_0340	Chromosome		K00375	K000	GntR family transcriptional regulator / MocR family aminotransferase	51.7932	52.7698	51.1099	49.7545	1.01886	0.986807	0.960636	gi|746343722|ref|WP_039388734.1|	PLP-dependent aminotransferase family protein [Novosphingobium sp. MBES04] gi|735024654|dbj|GAM03645.1| GntR family transcriptional regulator [Novosphingobium sp. MBES04]
MBESNS4_0341	Chromosome		K07734	K000	paiB; transcriptional regulator	33.5178	29.7982	26.0278	21.155	0.889025	0.776535	0.631156	gi|918033723|ref|WP_052321974.1|	transcriptional regulator [Novosphingobium sp. MBES04] gi|735024655|dbj|GAM03646.1| FMN-binding negative transcriptional regulator [Novosphingobium sp. MBES04]
MBESNS4_0342	Chromosome			K000		66.2893	83.8092	67.6166	62.4955	1.26429	1.02002	0.94277	gi|1181290979|ref|WP_084591931.1|	hypothetical protein [Novosphingobium sp. MBES04]
MBESNS4_0343	Chromosome			K000		64.3082	60.563	61.6757	54.7108	0.941761	0.959064	0.85076	gi|735024657|dbj|GAM03648.1|	amidohydrolase [Novosphingobium sp. MBES04]
MBESNS4_0344	Chromosome			K000		51.0245	43.3407	41.5756	35.9782	0.84941	0.814817	0.705116	gi|735024658|dbj|GAM03649.1|	beta-lactamase [Novosphingobium sp. MBES04]
MBESNS4_0345	Chromosome		K00845	K000	glk; glucokinase [EC:2.7.1.2]	72.0734	90.7434	63.7993	53.7627	1.25904	0.885198	0.745944	gi|735024659|dbj|GAM03650.1|	transcriptional regulator/sugar kinase [Novosphingobium sp. MBES04]
MBESNS4_0346	Chromosome		K05800	K000	ybaO; Lrp/AsnC family transcriptional regulator	71.223	97.1831	69.7385	58.3647	1.36449	0.979157	0.819464	gi|746343726|ref|WP_039388737.1|	Lrp/AsnC family transcriptional regulator [Novosphingobium sp. MBES04] gi|735024660|dbj|GAM03651.1| AsnC family transcriptional regulator [Novosphingobium sp. MBES04]
MBESNS4_0347	Chromosome		K00832	K000	tyrB; aromatic-amino-acid transaminase [EC:2.6.1.57]	157.614	120.572	110.455	122.772	0.764979	0.700795	0.778941	gi|918033725|ref|WP_052321976.1|	hypothetical protein [Novosphingobium sp. MBES04] gi|735024661|dbj|GAM03652.1| aspartate aminotransferase [Novosphingobium sp. MBES04]
MBESNS4_0348	Chromosome		K00077	K000	panE, apbA; 2-dehydropantoate 2-reductase [EC:1.1.1.169]	109.447	100.068	127.016	108.344	0.914308	1.16053	0.989921	gi|735024662|dbj|GAM03653.1|	2-dehydropantoate 2-reductase [Novosphingobium sp. MBES04]
MBESNS4_0349	Chromosome			K000		102.269	92.4904	87.7934	62.2633	0.904384	0.858456	0.608819	gi|746343729|ref|WP_039388739.1|	hypothetical protein [Novosphingobium sp. MBES04] gi|735024663|dbj|GAM03654.1| hypothetical conserved protein [Novosphingobium sp. MBES04]
MBESNS4_0350	Chromosome			K000		30.7286	35.3669	22.9626	18.4375	1.15094	0.747271	0.600012	gi|735024665|dbj|GAM03656.1|	TonB-dependent receptor [Novosphingobium sp. MBES04]
MBESNS4_0351	Chromosome			K000		40.7605	47.3953	31.3719	24.0417	1.16277	0.769663	0.589828	gi|746343730|ref|WP_039388740.1|	amidohydrolase family protein [Novosphingobium sp. MBES04] gi|735024667|dbj|GAM03658.1| amidohydrolase [Novosphingobium sp. MBES04]
MBESNS4_0352	Chromosome			K000		236.765	371.246	361.079	466.015	1.56799	1.52505	1.96826	gi|746343733|ref|WP_039388742.1|	hypothetical protein [Novosphingobium sp. MBES04] gi|735024668|dbj|GAM03659.1| hypothetical protein MBENS4_0658 [Novosphingobium sp. MBES04]
MBESNS4_0353	Chromosome		K00423	K000	E1.10.3.3; L-ascorbate oxidase [EC:1.10.3.3]	90.5341	96.8238	77.8353	84.0332	1.06947	0.859734	0.928194	gi|746343734|ref|WP_039388743.1|	copper-binding protein [Novosphingobium sp. MBES04] gi|735024669|dbj|GAM03660.1| CopA family copper-resistance protein [Novosphingobium sp. MBES04]
MBESNS4_0354	Chromosome		K07233	K000	pcoB, copB; copper resistance protein B	102.485	84.6395	85.955	91.8703	0.825875	0.838711	0.89643	gi|1181290982|ref|WP_084591934.1|	hypothetical protein [Novosphingobium sp. MBES04] gi|735024670|dbj|GAM03661.1| copper resistance B [Novosphingobium sp. MBES04]
MBESNS4_0355	Chromosome		K18301	K000	mexL; TetR/AcrR family transcriptional regulator, mexJK operon transcriptional repressor	73.0099	116.913	61.1567	75.7361	1.60133	0.837649	1.03734	gi|918033727|ref|WP_052321978.1|	TetR/AcrR family transcriptional regulator [Novosphingobium sp. MBES04] gi|735024671|dbj|GAM03662.1| TetR family transcriptional regulator [Novosphingobium sp. MBES04]
MBESNS4_0356	Chromosome		K18139	K000	oprM, emhC, ttgC, cusC, adeK; outer membrane protein	38.8612	53.758	31.414	53.5428	1.38333	0.808362	1.37779	gi|735024672|dbj|GAM03663.1|	RND efflux system [Novosphingobium sp. MBES04]
MBESNS4_0357	Chromosome		K18138	K000	acrB, mexB, adeJ; multidrug efflux pump	17.9759	36.8193	16.486	50.8785	2.04826	0.91712	2.83037	gi|746343736|ref|WP_039388745.1|	multidrug efflux RND transporter permease subunit [Novosphingobium sp. MBES04] gi|735024673|dbj|GAM03664.1| RND superfamily multidrug efflux pump acriflavin resistance protein [Novosphingobium sp. MBES04]
MBESNS4_0358	Chromosome		K03585	K000	acrA; membrane fusion protein	46.5375	49.6184	32.8822	50.7788	1.0662	0.706575	1.09114	gi|1181290983|ref|WP_084591935.1|	hypothetical protein [Novosphingobium sp. MBES04] gi|735024674|dbj|GAM03665.1| multidrug resistance protein MexA [Novosphingobium sp. MBES04]
MBESNS4_0359	Chromosome		K07116	K000	pvdQ, quiP; acyl-homoserine-lactone acylase [EC:3.5.1.97]	69.3826	68.1545	74.7577	64.2799	0.982299	1.07747	0.926455	gi|746343739|ref|WP_039388747.1|	penicillin amidase [Novosphingobium sp. MBES04] gi|735024675|dbj|GAM03666.1| penicillin acylase [Novosphingobium sp. MBES04]
MBESNS4_0360	Chromosome			K000		73.3772	51.2316	72.4412	70.8938	0.698195	0.987244	0.966155		hypothetical protein
MBESNS4_0361	Chromosome			K000		115.676	102.367	126.293	125.354	0.884946	1.09178	1.08366	gi|735024676|dbj|GAM03667.1|	signal peptide [Novosphingobium sp. MBES04]
MBESNS4_0362	Chromosome		K09252	K000	E3.1.1.73; feruloyl esterase [EC:3.1.1.73]	80.7797	90.4447	75.1975	70.9409	1.11965	0.930896	0.878203	gi|746343741|ref|WP_039388749.1|	tannase/feruloyl esterase family alpha/beta hydrolase [Novosphingobium sp. MBES04] gi|735024677|dbj|GAM03668.1| esterase [Novosphingobium sp. MBES04]
MBESNS4_0363	Chromosome		K21757	K000	benM; LysR family transcriptional regulator, benzoate and cis,cis-muconate-responsive activator of ben and cat genes	27.6532	30.6522	25.2118	19.5499	1.10845	0.911714	0.706965	gi|746343744|ref|WP_039388752.1|	LysR family transcriptional regulator [Novosphingobium sp. MBES04] gi|735024678|dbj|GAM03669.1| LysR family transcriptional regulator [Novosphingobium sp. MBES04]
MBESNS4_0364	Chromosome		K00128	K000	E1.2.1.3; aldehyde dehydrogenase (NAD+) [EC:1.2.1.3]	39.8874	40.9513	32.3508	25.2098	1.02667	0.811052	0.632025	gi|1094963491|emb|SER55666.1|	benzaldehyde dehydrogenase (NAD) [Sphingobium sp. YR768]
MBESNS4_0365	Chromosome			K000		36.2031	42.2027	42.1978	32.4046	1.16572	1.16558	0.895076	gi|746343747|ref|WP_039388754.1|	glucose-methanol-choline oxidoreductase [Novosphingobium sp. MBES04] gi|735024681|dbj|GAM03672.1| 4-nitrobenzyl alcohol dehydrogenase NtnD [Novosphingobium sp. MBES04]
MBESNS4_0366	Chromosome			K000		26.6348	31.8222	31.1769	22.0882	1.19476	1.17053	0.829301	gi|746343749|ref|WP_039388755.1|	LysR family transcriptional regulator [Novosphingobium sp. MBES04] gi|735024682|dbj|GAM03673.1| LysR family transcriptional regulator [Novosphingobium sp. MBES04]
MBESNS4_0367	Chromosome			K000		46.1092	52.4711	45.3223	42.6864	1.13797	0.982933	0.925767	gi|746343752|ref|WP_039388758.1|	type 1 glutamine amidotransferase domain-containing protein [Novosphingobium sp. MBES04] gi|735024683|dbj|GAM03674.1| ThiJ/PfpI domain-containing protein [Novosphingobium sp. MBES04]
MBESNS4_0368	Chromosome		K11530	K000	lsrG; autoinducer 2-degrading protein	99.4561	112.665	93.4718	95.925	1.13281	0.939829	0.964495	gi|735024684|dbj|GAM03675.1|	antibiotic biosynthesis monooxygenase [Novosphingobium sp. MBES04]
MBESNS4_0369	Chromosome			K000		344.879	557.394	424.612	444.837	1.6162	1.23119	1.28983	gi|746343755|ref|WP_039388761.1|	DUF1778 domain-containing protein [Novosphingobium sp. MBES04] gi|735024685|dbj|GAM03676.1| hypothetical conserved protein [Novosphingobium sp. MBES04]
MBESNS4_0370	Chromosome			K000		98.7755	196.219	139.876	132.272	1.98651	1.4161	1.33912	gi|918033728|ref|WP_052321979.1|	hypothetical protein [Novosphingobium sp. MBES04]
MBESNS4_0371	Chromosome		K01153	K000	hsdR; type I restriction enzyme, R subunit [EC:3.1.21.3]	36.1468	64.9676	45.9504	41.2075	1.79733	1.27122	1.14	gi|746343757|ref|WP_039388763.1|	DEAD/DEAH box helicase [Novosphingobium sp. MBES04] gi|735024687|dbj|GAM03678.1| type I restriction enzyme EcoR124II R protein [Novosphingobium sp. MBES04]
MBESNS4_0372	Chromosome			K000		31.3754	61.7281	34.5163	32.4712	1.96741	1.10011	1.03493	gi|735024688|dbj|GAM03679.1|	hypothetical protein MBENS4_0678 [Novosphingobium sp. MBES04]
MBESNS4_0373	Chromosome			K000		86.0118	104.732	121.007	84.5139	1.21764	1.40686	0.982585	gi|665976762|ref|WP_031342723.1|	transposase [Novosphingobium sp. ST904] gi|930205281|gb|KPH66493.1| transposase [Novosphingobium sp. ST904]
MBESNS4_0374	Chromosome			K000		6.91797	10.8726	6.36308	5.18746	1.57165	0.91979	0.749854	gi|530266011|gb|EQB08519.1|	transposase [Novosphingobium lindaniclasticum LE124] gi|530267010|gb|EQB09469.1| transposase [Novosphingobium lindaniclasticum LE124] gi|530267957|gb|EQB10360.1| transposase [Novosphingobium lindaniclasticum LE124] gi|530269184|gb|EQB11560.1| transposase [Novosphingobium lindaniclasticum LE124]
MBESNS4_0375	Chromosome			K000		96.7294	119.497	95.2992	78.4444	1.23538	0.985214	0.810968	gi|746346242|ref|WP_039391149.1|	IS630 family transposase [Novosphingobium sp. MBES04] gi|735026550|dbj|GAM05541.1| transposase [Novosphingobium sp. MBES04]
MBESNS4_0376	Chromosome			K000		59.1266	92.7965	85.1116	71.5456	1.56946	1.43948	1.21004	gi|735024689|dbj|GAM03680.1|	anticodon nuclease, partial [Novosphingobium sp. MBES04]
MBESNS4_0377	Chromosome		K01154	K000	hsdS; type I restriction enzyme, S subunit [EC:3.1.21.3]	58.0499	90.6435	81.812	71.1758	1.56148	1.40934	1.22611	gi|746343764|ref|WP_039388768.1|	hypothetical protein [Novosphingobium sp. MBES04]
MBESNS4_0378	Chromosome		K03427	K000	hsdM; type I restriction enzyme M protein [EC:2.1.1.72]	141.615	189.86	153.731	135.144	1.34067	1.08556	0.954305	gi|746343770|ref|WP_039388773.1|	type I restriction-modification system subunit M [Novosphingobium sp. MBES04] gi|735024691|dbj|GAM03682.1| type I restriction-modification system, M subunit [Novosphingobium sp. MBES04]
MBESNS4_0379	Chromosome		K07448	K000	mrr; restriction system protein	45.7327	88.0753	42.1107	33.7697	1.92587	0.920802	0.738416	gi|735024692|dbj|GAM03683.1|	restriction endonuclease, partial [Novosphingobium sp. MBES04]
MBESNS4_0380	Chromosome			K000		7.88975	9.03849	8.18351	6.45339	1.1456	1.03723	0.817946	gi|746346242|ref|WP_039391149.1|	IS630 family transposase [Novosphingobium sp. MBES04] gi|735026550|dbj|GAM05541.1| transposase [Novosphingobium sp. MBES04]
MBESNS4_0381	Chromosome		K07448	K000	mrr; restriction system protein	35.9819	49.1922	45.5943	31.9568	1.36714	1.26715	0.888136		hypothetical protein
MBESNS4_0382	Chromosome			K000		268.724	287.505	196.64	188.847	1.06989	0.731754	0.702756	gi|746343776|ref|WP_039388778.1|	DNA-binding protein [Novosphingobium sp. MBES04] gi|735024694|dbj|GAM03685.1| excisionase [Novosphingobium sp. MBES04]
MBESNS4_0383	Chromosome			K000		12.2937	30.6982	12.384	9.74501	2.49706	1.00734	0.79268	gi|918033729|ref|WP_052321980.1|	hypothetical protein [Novosphingobium sp. MBES04]
MBESNS4_0384	Chromosome			K000		22.6465	40.7084	22.2711	21.6646	1.79755	0.983424	0.956639	gi|746343778|ref|WP_039388780.1|	hypothetical protein [Novosphingobium sp. MBES04] gi|735024695|dbj|GAM03686.1| hypothetical conserved protein [Novosphingobium sp. MBES04]
MBESNS4_0385	Chromosome		K07076	K000	K07076; uncharacterized protein	33.9961	53.3759	28.8374	27.8981	1.57006	0.848255	0.820625	gi|735024696|dbj|GAM03687.1|	hypothetical protein MBENS4_0685, partial [Novosphingobium sp. MBES04]
MBESNS4_0386	Chromosome		K04763	K000	xerD; integrase/recombinase XerD	2.19769	2.70023	1.86025	1.36364	1.22867	0.846459	0.620488	gi|746352091|ref|WP_039396794.1|	hypothetical protein [Novosphingobium sp. MBES04]
MBESNS4_0387	Chromosome		K04763	K000	xerD; integrase/recombinase XerD	3.27915	3.39325	2.96985	2.96753	1.03479	0.905676	0.904968	gi|746352094|ref|WP_039396797.1|	integrase [Novosphingobium sp. MBES04] gi|735022115|dbj|GAM07684.1| phage integrase family protein [Novosphingobium sp. MBES04]
MBESNS4_0388	Chromosome			K000		21.8243	32.3081	23.8741	19.7516	1.48037	1.09392	0.905028		hypothetical protein
MBESNS4_0389	Chromosome		K04763	K000	xerD; integrase/recombinase XerD	10.4866	17.665	9.04773	7.51725	1.68453	0.862791	0.716845	gi|746352097|ref|WP_039396800.1|	integrase [Novosphingobium sp. MBES04] gi|735022116|dbj|GAM07685.1| integrase/recombinase [Novosphingobium sp. MBES04]
MBESNS4_0391	Chromosome		K07076	K000	K07076; uncharacterized protein	62.2295	117.45	105.668	105.74	1.88737	1.69804	1.6992	gi|746343783|ref|WP_039388784.1|	nucleotidyltransferase, partial [Novosphingobium sp. MBES04] gi|735024697|dbj|GAM03688.1| nucleotidyltransferase, partial [Novosphingobium sp. MBES04]
MBESNS4_0392	Chromosome			K000		12.1136	20.4374	9.65027	8.95392	1.68714	0.796646	0.739161	gi|746343784|ref|WP_039388785.1|	hypothetical protein [Novosphingobium sp. MBES04] gi|735024698|dbj|GAM03689.1| RNA polymerase sigma factor [Novosphingobium sp. MBES04]
MBESNS4_0393	Chromosome			K000		14.8922	26.4168	15.4267	12.5876	1.77387	1.03589	0.845244	gi|735024699|dbj|GAM03690.1|	antirestriction protein, partial [Novosphingobium sp. MBES04]
MBESNS4_0396	Chromosome			K000		28.9041	37.4041	25.9698	16.7477	1.29407	0.898479	0.579424	gi|735022081|dbj|GAM07707.1|	transposase [Novosphingobium sp. MBES04]
MBESNS4_0397	Chromosome			K000		38.2926	69.8019	38.1915	27.7651	1.82286	0.997362	0.725079	gi|735024700|dbj|GAM03691.1|	antirestriction protein, partial [Novosphingobium sp. MBES04]
MBESNS4_0398	Chromosome			K000		40.6418	61.1006	44.8652	35.6677	1.50339	1.10392	0.877612	gi|735024701|dbj|GAM03692.1|	transposase [Novosphingobium sp. MBES04]
MBESNS4_0399	Chromosome		K01802	K000	E5.2.1.8; peptidylprolyl isomerase [EC:5.2.1.8]	287.585	277.897	353.223	352.206	0.966313	1.22824	1.2247	gi|746343792|ref|WP_039388791.1|	peptidylprolyl isomerase [Novosphingobium sp. MBES04] gi|735024702|dbj|GAM03693.1| peptidyl-prolyl cis-trans isomerase [Novosphingobium sp. MBES04]
MBESNS4_0400	Chromosome			K000		163.464	159.443	178.489	192.626	0.975398	1.09191	1.1784	gi|746343795|ref|WP_039388794.1|	DUF1905 domain-containing protein [Novosphingobium sp. MBES04] gi|735024703|dbj|GAM03694.1| hypothetical conserved protein [Novosphingobium sp. MBES04]
MBESNS4_0401	Chromosome		K00951	K000	relA; GTP pyrophosphokinase [EC:2.7.6.5]	98.0069	100.157	129.816	117.982	1.02193	1.32456	1.20382	gi|746343798|ref|WP_039388796.1|	bifunctional (p)ppGpp synthetase/guanosine-3',5'-bis(diphosphate) 3'-pyrophosphohydrolase [Novosphingobium sp. MBES04] gi|735024704|dbj|GAM03695.1| GTP pyrophosphokinase [Novosphingobium sp. MBES04]
MBESNS4_0402	Chromosome			K000		43.1573	53.7039	37.3901	30.8365	1.24438	0.866367	0.714515	gi|746343801|ref|WP_039388798.1|	PilZ domain-containing protein [Novosphingobium sp. MBES04] gi|735024705|dbj|GAM03696.1| hypothetical conserved protein [Novosphingobium sp. MBES04]
MBESNS4_0403	Chromosome		K02014	K000	TC.FEV.OM; iron complex outermembrane recepter protein	30.2844	38.4609	24.256	18.6466	1.26999	0.800941	0.615718	gi|746343805|ref|WP_039388801.1|	membrane protein [Novosphingobium sp. MBES04] gi|735024706|dbj|GAM03697.1| membrane protein [Novosphingobium sp. MBES04]
MBESNS4_0404	Chromosome			K000		57.3342	82.3107	50.5811	43.9159	1.43563	0.882215	0.765963		hypothetical protein
MBESNS4_0405	Chromosome		K01113	K000	phoD; alkaline phosphatase D [EC:3.1.3.1]	39.9712	37.6345	32.406	25.6144	0.941541	0.810736	0.640822	gi|746343808|ref|WP_039388804.1|	alkaline phosphatase [Novosphingobium sp. MBES04] gi|735024707|dbj|GAM03698.1| alkaline phosphatase [Novosphingobium sp. MBES04]
MBESNS4_0406	Chromosome			K000		67.6252	87.0191	65.6872	64.9601	1.28678	0.971342	0.96059		hypothetical protein
MBESNS4_0407	Chromosome		K01265	K000	E3.4.11.18, map; methionyl aminopeptidase [EC:3.4.11.18]	45.4322	50.7807	51.1763	42.6402	1.11773	1.12643	0.938546	gi|735024708|dbj|GAM03699.1|	methionine aminopeptidase [Novosphingobium sp. MBES04]
MBESNS4_0408	Chromosome		K00228	K000	hemF, CPOX; coproporphyrinogen III oxidase [EC:1.3.3.3]	91.138	119.187	102.876	87.2919	1.30777	1.12879	0.957799	gi|746343811|ref|WP_039388806.1|	coproporphyrinogen III oxidase [Novosphingobium sp. MBES04] gi|735024709|dbj|GAM03700.1| coproporphyrinogen III oxidase [Novosphingobium sp. MBES04]
MBESNS4_0409	Chromosome		K06953	K000	K06953; uncharacterized protein	96.1227	115.407	92.9969	89.82	1.20062	0.967481	0.934431	gi|746343813|ref|WP_039388808.1|	phosphoesterase [Novosphingobium sp. MBES04] gi|735024710|dbj|GAM03701.1| phosphoesterase [Novosphingobium sp. MBES04]
MBESNS4_0410	Chromosome		K02520	K000	infC, MTIF3; translation initiation factor IF-3	868.394	1126.97	1155.23	943.637	1.29776	1.3303	1.08665	gi|746343817|ref|WP_039388811.1|	translation initiation factor IF-3 [Novosphingobium sp. MBES04] gi|735024711|dbj|GAM03702.1| translation initiation factor IF-3 [Novosphingobium sp. MBES04]
MBESNS4_0411	Chromosome			K000		60.72	53.0192	70.652	57.8647	0.873175	1.16357	0.952976	gi|746343820|ref|WP_039388813.1|	hypothetical protein [Novosphingobium sp. MBES04] gi|735024712|dbj|GAM03703.1| hypothetical conserved protein [Novosphingobium sp. MBES04]
MBESNS4_0412	Chromosome			K000		47.2734	58.3339	44.409	39.3979	1.23397	0.939409	0.833405	gi|1181290984|ref|WP_084591936.1|	glycoside hydrolase [Novosphingobium sp. MBES04]
MBESNS4_0413	Chromosome		K01206	K000	FUCA; alpha-L-fucosidase [EC:3.2.1.51]	32.2047	31.4921	27.6624	23.7214	0.977873	0.858955	0.736582	gi|746343826|ref|WP_039388818.1|	alpha-L-fucosidase [Novosphingobium sp. MBES04] gi|735024714|dbj|GAM03705.1| plasma alpha-L-fucosidase-like [Novosphingobium sp. MBES04]
MBESNS4_0414	Chromosome		K01811	K000	yicI; alpha-D-xyloside xylohydrolase [EC:3.2.1.177]	84.3518	72.8315	81.974	74.8195	0.863425	0.971811	0.886994	gi|735024715|dbj|GAM03706.1|	glycoside hydrolase family protein [Novosphingobium sp. MBES04]
MBESNS4_0415	Chromosome			K000		47.8152	56.9604	43.6074	37.4284	1.19126	0.911998	0.782771	gi|746343827|ref|WP_039388819.1|	glycoside hydrolase [Novosphingobium sp. MBES04] gi|735024717|dbj|GAM03708.1| glycoside hydrolase family protein [Novosphingobium sp. MBES04]
MBESNS4_0416	Chromosome			K000		37.3773	29.3519	29.1066	22.0372	0.785288	0.778725	0.589588	gi|1181290985|ref|WP_084591937.1|	hypothetical protein [Novosphingobium sp. MBES04]
MBESNS4_0417	Chromosome			K000		34.4486	39.033	23.0051	17.4586	1.13308	0.66781	0.506803	gi|746343830|ref|WP_039388822.1|	fumarylacetoacetate hydrolase [Novosphingobium sp. MBES04]
MBESNS4_0418	Chromosome		K22185	K000	xylB; D-xylose 1-dehydrogenase [EC:1.1.1.175]	41.8357	48.7501	31.7522	23.3349	1.16528	0.758974	0.557774	gi|735024720|dbj|GAM03711.1|	short-chain dehydrogenase/reductase SDR [Novosphingobium sp. MBES04]
MBESNS4_0419	Chromosome		K14274	K000	D-xylonolactonase	125.574	97.5519	119.314	106.579	0.776846	0.950149	0.84873	gi|746343833|ref|WP_039388824.1|	gluconolaconase [Novosphingobium sp. MBES04] gi|735024721|dbj|GAM03712.1| gluconolactonase [Novosphingobium sp. MBES04]
MBESNS4_0420	Chromosome		K08139	K000	HXT; MFS transporter, SP family, sugar:H+ symporter	150.675	121.795	138.858	132.238	0.808328	0.921573	0.877633	gi|746343835|ref|WP_039388826.1|	MFS transporter [Novosphingobium sp. MBES04] gi|735024722|dbj|GAM03713.1| proton myo-inositol cotransporter-like [Novosphingobium sp. MBES04]
MBESNS4_0421	Chromosome		K01785	K000	E5.1.3.3, galM; aldose 1-epimerase [EC:5.1.3.3]	103.71	94.0573	101.285	85.4389	0.906928	0.976619	0.823826	gi|746343838|ref|WP_039388828.1|	aldose 1-epimerase [Novosphingobium sp. MBES04] gi|735024723|dbj|GAM03714.1| epimerase [Novosphingobium sp. MBES04]
MBESNS4_0422	Chromosome		K02529	K000	lacI, galR; LacI family transcriptional regulator	186.856	175.117	255.631	210.981	0.937179	1.36806	1.12911	gi|735024724|dbj|GAM03715.1|	LacI-family transcriptional regulator [Novosphingobium sp. MBES04]
MBESNS4_0423	Chromosome		K05349	K000	bglX; beta-glucosidase [EC:3.2.1.21]	85.0526	79.1869	70.1332	67.7284	0.931035	0.824587	0.796312	gi|1181291157|ref|WP_084592109.1|	1,4-beta-D-glucan glucohydrolase [Novosphingobium sp. MBES04]
MBESNS4_0424	Chromosome			K000		51.3746	57.7582	38.4273	32.8522	1.12426	0.747982	0.639463	gi|746343844|ref|WP_039388833.1|	alpha/beta hydrolase [Novosphingobium sp. MBES04] gi|735024726|dbj|GAM03717.1| esterase/lipase [Novosphingobium sp. MBES04]
MBESNS4_0425	Chromosome			K000		43.7805	39.0325	35.9035	33.1185	0.891551	0.820079	0.756466	gi|746343845|ref|WP_039388834.1|	lipase [Novosphingobium sp. MBES04] gi|735024727|dbj|GAM03718.1| capsular polysaccharide biosynthesis protein [Novosphingobium sp. MBES04]
MBESNS4_0426	Chromosome		K02014	K000	TC.FEV.OM; iron complex outermembrane recepter protein	96.5122	95.2671	71.7625	71.0414	0.987099	0.743559	0.736087	gi|746343847|ref|WP_039388836.1|	TonB-dependent receptor [Novosphingobium sp. MBES04] gi|735024728|dbj|GAM03719.1| tonb-dependent receptor [Novosphingobium sp. MBES04]
MBESNS4_0427	Chromosome		K14266	K000	prnA; FADH2 O2-dependent halogenase I [EC:1.14.14.7]	55.5037	49.5352	50.5291	39.2074	0.892467	0.910373	0.706394	gi|735024729|dbj|GAM03720.1|	tryptophan halogenase [Novosphingobium sp. MBES04]
MBESNS4_0428	Chromosome			K000		80.5114	75.3288	72.2287	58.5918	0.935629	0.897124	0.727746	gi|746343849|ref|WP_039388838.1|	membrane protein [Novosphingobium sp. MBES04] gi|735024730|dbj|GAM03721.1| membrane-anchored protein [Novosphingobium sp. MBES04]
MBESNS4_0429	Chromosome		K04656	K000	hypF; hydrogenase maturation protein HypF	58.4796	57.3222	50.8597	36.4923	0.980207	0.8697	0.624017	gi|746343851|ref|WP_039388840.1|	carbamoyltransferase HypF [Novosphingobium sp. MBES04] gi|735024731|dbj|GAM03722.1| (NiFe) hydrogenase maturation protein HypF [Novosphingobium sp. MBES04]
MBESNS4_0430	Chromosome		K06281	K000	E1.12.99.6L; hydrogenase large subunit [EC:1.12.99.6]	63.1127	52.1005	57.2622	44.63	0.825515	0.9073	0.707148	gi|746343853|ref|WP_039388842.1|	HupV protein [Novosphingobium sp. MBES04] gi|735024732|dbj|GAM03723.1| nickel-dependent hydrogenase large subunit [Novosphingobium sp. MBES04]
MBESNS4_0431	Chromosome			K000		57.0338	46.84	51.9201	41.7645	0.821268	0.91034	0.732277	gi|735024733|dbj|GAM03724.1|	NADH ubiquinone oxidoreductase [Novosphingobium sp. MBES04]
MBESNS4_0432	Chromosome		K19661	K000	hupT, hoxJ; two-component system, NtrC family, sensor histidine kinase HupT/HoxJ [EC:2.7.13.3]	53.8769	44.395	43.5049	36.0444	0.824008	0.807487	0.669013	gi|735024734|dbj|GAM03725.1|	PAS/PAC sensor signal transduction histidine kinase [Novosphingobium sp. MBES04]
MBESNS4_0433	Chromosome		K19641	K000	hupR, hoxA; two-component system, NtrC family, response regulator HupR/HoxA	69.0764	76.7979	71.9827	68.5405	1.11178	1.04207	0.992242	gi|746343857|ref|WP_039388846.1|	sigma-54-dependent Fis family transcriptional regulator [Novosphingobium sp. MBES04] gi|735024735|dbj|GAM03726.1| two component sigma-54 specific Fis family transcriptional regulator [Novosphingobium sp. MBES04]
MBESNS4_0434	Chromosome		K04655	K000	hypE; hydrogenase expression/formation protein HypE	60.1712	46.58	56.6524	48.043	0.774125	0.94152	0.798439	gi|746343860|ref|WP_039388849.1|	hydrogenase expression/formation protein HypE [Novosphingobium sp. MBES04] gi|735024736|dbj|GAM03727.1| hydrogenase expression/formation protein hypE [Novosphingobium sp. MBES04]
MBESNS4_0435	Chromosome		K04654	K000	hypD; hydrogenase expression/formation protein HypD	50.3022	46.9719	47.1186	40.0627	0.933795	0.936709	0.79644	gi|746343864|ref|WP_039388852.1|	hydrogenase formation protein HypD [Novosphingobium sp. MBES04] gi|735024737|dbj|GAM03728.1| hydrogenase expression/formation protein HypD [Novosphingobium sp. MBES04]
MBESNS4_0436	Chromosome		K04653	K000	hypC; hydrogenase expression/formation protein HypC	67.3166	51.3657	66.7422	52.1956	0.763046	0.991467	0.775376	gi|746343866|ref|WP_039388854.1|	hypothetical protein [Novosphingobium sp. MBES04] gi|735024738|dbj|GAM03729.1| hydrogenase assembly chaperon HypC [Novosphingobium sp. MBES04]
MBESNS4_0437	Chromosome		K04652	K000	hypB; hydrogenase nickel incorporation protein HypB	79.6482	64.0342	77.4743	75.7299	0.803962	0.972705	0.950804	gi|746343868|ref|WP_039388856.1|	hydrogenase accessory protein HypB [Novosphingobium sp. MBES04]
MBESNS4_0438	Chromosome			K000		96.7982	93.3074	105.977	90.7347	0.963937	1.09482	0.937359		hypothetical protein
MBESNS4_0439	Chromosome		K04651	K000	hypA, hybF; hydrogenase nickel incorporation protein HypA/HybF	33.4441	35.3246	32.2601	24.6569	1.05623	0.964599	0.737258	gi|746343870|ref|WP_039388858.1|	hydrogenase maturation nickel metallochaperone HypA [Novosphingobium sp. MBES04] gi|735024741|dbj|GAM03732.1| hydrogenase nickel incorporation protein HypA [Novosphingobium sp. MBES04]
MBESNS4_0440	Chromosome			K000		48.662	72.9361	38.1224	31.6511	1.49883	0.783411	0.650427	gi|746343872|ref|WP_039388860.1|	hypothetical protein [Novosphingobium sp. MBES04] gi|735024742|dbj|GAM03733.1| hydrogenase expression/formation protein HupK [Novosphingobium sp. MBES04]
MBESNS4_0441	Chromosome			K000		31.9358	35.4774	31.3772	25.1102	1.1109	0.98251	0.786271	gi|735024743|dbj|GAM03734.1|	hypothetical protein MBENS4_0732 [Novosphingobium sp. MBES04]
MBESNS4_0442	Chromosome			K000		14.3747	15.8963	13.4984	9.94918	1.10585	0.939037	0.692131	gi|746343874|ref|WP_039388862.1|	rubredoxin [Novosphingobium sp. MBES04] gi|735024744|dbj|GAM03735.1| rubredoxin-type Fe(Cys)4 protein [Novosphingobium sp. MBES04]
MBESNS4_0443	Chromosome		K03618	K000	hyaF; hydrogenase-1 operon protein HyaF	54.2169	99.604	50.0824	38.9769	1.83714	0.923741	0.718906	gi|1181290987|ref|WP_084591939.1|	hydrogenase expression/formation protein [Novosphingobium sp. MBES04] gi|735024745|dbj|GAM03736.1| HupH hydrogenase expression protein [Novosphingobium sp. MBES04]
MBESNS4_0444	Chromosome		K03619	K000	hyaE; hydrogenase-1 operon protein HyaE	50.0295	59.619	57.4651	41.0203	1.19168	1.14862	0.819922	gi|746343878|ref|WP_039388866.1|	hydrogenase-1 expression HyaE [Novosphingobium sp. MBES04] gi|735024746|dbj|GAM03737.1| hydrogenase-1 expression HyaE [Novosphingobium sp. MBES04]
MBESNS4_0445	Chromosome		K04653	K000	hypC; hydrogenase expression/formation protein HypC	45.2232	66.4107	63.9543	50.9962	1.46851	1.41419	1.12766	gi|746343881|ref|WP_039388869.1|	hypothetical protein [Novosphingobium sp. MBES04] gi|735024747|dbj|GAM03738.1| hydrogenase assembly chaperone HoxL [Novosphingobium sp. MBES04]
MBESNS4_0446	Chromosome		K03605	K000	hyaD; hydrogenase 1 maturation protease [EC:3.4.24.-]	34.2653	39.8054	37.9312	31.0244	1.16168	1.10698	0.905416	gi|918033731|ref|WP_052321982.1|	hydrogenase expression/formation protein [Novosphingobium sp. MBES04]
MBESNS4_0447	Chromosome		K03620	K000	hyaC; Ni/Fe-hydrogenase 1 B-type cytochrome subunit	43.3307	66.7294	47.1422	38.8456	1.54	1.08796	0.896493	gi|746343883|ref|WP_039388871.1|	Ni/Fe-hydrogenase, b-type cytochrome subunit [Novosphingobium sp. MBES04] gi|735024749|dbj|GAM03740.1| Ni/Fe-hydrogenase, b-type cytochrome subunit [Novosphingobium sp. MBES04]
MBESNS4_0448	Chromosome			K000		70.994	87.4444	52.6483	43.5171	1.23172	0.741589	0.612969	gi|918033732|ref|WP_052321983.1|	urease [Novosphingobium sp. MBES04]
MBESNS4_0449	Chromosome		K06281	K000	E1.12.99.6L; hydrogenase large subunit [EC:1.12.99.6]	30.173	43.9558	32.0453	25.6419	1.45679	1.06205	0.849829	gi|746343885|ref|WP_039388873.1|	nickel-dependent hydrogenase large subunit [Novosphingobium sp. MBES04] gi|735024751|dbj|GAM03742.1| nickel-dependent hydrogenase large subunit [Novosphingobium sp. MBES04]
MBESNS4_0450	Chromosome		K06282	K000	E1.12.99.6S; hydrogenase small subunit [EC:1.12.99.6]	55.4237	94.6157	50.9632	42.4383	1.70713	0.919519	0.765707	gi|735024753|dbj|GAM03744.1|	hydrogenase (NiFe) small subunit HydA [Novosphingobium sp. MBES04]
MBESNS4_0451	Chromosome		K09667	K000	OGT; polypeptide N-acetylglucosaminyltransferase [EC:2.4.1.-]	44.693	53.6729	33.174	27.0385	1.20092	0.742264	0.604983	gi|917669877|ref|WP_052223636.1|	hypothetical protein [Novosphingobium malaysiense]
MBESNS4_0452	Chromosome		K06158	K000	ABCF3; ATP-binding cassette, subfamily F, member 3	53.8937	69.1446	45.9027	38.1695	1.28298	0.851726	0.708236	gi|746343887|ref|WP_039388875.1|	ABC transporter [Novosphingobium sp. MBES04] gi|735024756|dbj|GAM03747.1| ABC transporter ATP-binding protein [Novosphingobium sp. MBES04]
MBESNS4_0453	Chromosome			K000		26.4017	36.0071	20.4521	15.8559	1.36382	0.77465	0.600562	gi|1097732998|emb|SFF96022.1|	Mannosyltransferase OCH1 [Novosphingobium sp. CF614]
MBESNS4_0454	Chromosome		K03092	K000	SIG54, rpoN; RNA polymerase sigma-54 factor	56.9523	80.9758	58.1477	46.3164	1.42182	1.02099	0.813249	gi|746343888|ref|WP_039388876.1|	RNA polymerase sigma-54 factor [Novosphingobium sp. MBES04] gi|735024759|dbj|GAM03750.1| RNA polymerase sigma-54 factor [Novosphingobium sp. MBES04]
MBESNS4_0455	Chromosome		K06861	K000	lptB; lipopolysaccharide export system ATP-binding protein [EC:3.6.3.-]	105.75	131.035	148.286	120.803	1.2391	1.40223	1.14234	gi|746343891|ref|WP_039388878.1|	ABC transporter ATP-binding protein [Novosphingobium sp. MBES04] gi|735024760|dbj|GAM03751.1| lipopolysaccharide export system ATP-binding protein [Novosphingobium sp. MBES04]
MBESNS4_0456	Chromosome			K000		125.921	174.491	204.348	229.658	1.38573	1.62283	1.82383	gi|735024761|dbj|GAM03752.1|	hypothetical conserved protein [Novosphingobium sp. MBES04]
MBESNS4_0457	Chromosome		K03592	K000	pmbA; PmbA protein	100.717	121.147	97.6566	89.9967	1.20284	0.969612	0.893558	gi|746343893|ref|WP_039388880.1|	modulator protein [Novosphingobium sp. MBES04] gi|735024762|dbj|GAM03753.1| PmbA protein [Novosphingobium sp. MBES04]
MBESNS4_0458	Chromosome		K05838	K000	ybbN; putative thioredoxin	239.435	314.101	333.415	280.477	1.31184	1.39251	1.17141	gi|735024763|dbj|GAM03754.1|	thioredoxin [Novosphingobium sp. MBES04]
MBESNS4_0459	Chromosome		K07157	K000	K07157; uncharacterized protein	119.024	168.582	187.243	150.598	1.41637	1.57315	1.26527	gi|746343896|ref|WP_039388883.1|	ATP-dependent protease [Novosphingobium sp. MBES04] gi|735024764|dbj|GAM03755.1| peptidase S16 [Novosphingobium sp. MBES04]
MBESNS4_0460	Chromosome			K000		108.62	114.845	107.923	117.194	1.05731	0.993577	1.07893	gi|746343897|ref|WP_039388884.1|	hypothetical protein [Novosphingobium sp. MBES04] gi|735024765|dbj|GAM03756.1| hypothetical protein MBENS4_0754 [Novosphingobium sp. MBES04]
MBESNS4_0461	Chromosome		K05595	K000	marC; multiple antibiotic resistance protein	64.8824	56.0146	66.6612	53.7017	0.863326	1.02742	0.827678	gi|746343898|ref|WP_039388885.1|	MarC family protein [Novosphingobium sp. MBES04] gi|735024766|dbj|GAM03757.1| multiple antibiotic resistance MarC-like protein [Novosphingobium sp. MBES04]
MBESNS4_0462	Chromosome			K000		59.8251	81.944	70.6179	47.1257	1.36973	1.18041	0.787725	gi|918033735|ref|WP_052321986.1|	hypothetical protein [Novosphingobium sp. MBES04] gi|735024767|dbj|GAM03758.1| hypothetical conserved protein [Novosphingobium sp. MBES04]
MBESNS4_0463	Chromosome		K01491	K000	folD; methylenetetrahydrofolate dehydrogenase (NADP+) / methenyltetrahydrofolate cyclohydrolase [EC:1.5.1.5 3.5.4.9]	201.285	254.904	258.224	208.422	1.26638	1.28288	1.03545	gi|746343899|ref|WP_039388886.1|	bifunctional 5,10-methylene-tetrahydrofolate dehydrogenase/5,10-methylene-tetrahydrofolate cyclohydrolase [Novosphingobium sp. MBES04] gi|735024768|dbj|GAM03759.1| methylenetetrahydrofolate dehydrogenase [Novosphingobium sp. MBES04]
MBESNS4_0464	Chromosome		K02221	K000	yggT; YggT family protein	244.821	434.32	368.557	286.158	1.77403	1.50541	1.16884	gi|746343901|ref|WP_039388887.1|	YggT family protein [Novosphingobium sp. MBES04] gi|735024769|dbj|GAM03760.1| hypothetical conserved protein [Novosphingobium sp. MBES04]
MBESNS4_0465	Chromosome			K000		511.051	869.873	826.83	917.421	1.70213	1.6179	1.79517	gi|746239694|ref|WP_039288193.1|	hypothetical protein [Novosphingobium malaysiense] gi|733400084|gb|KHK89405.1| hypothetical protein LK12_19940 [Novosphingobium malaysiense]
MBESNS4_0466	Chromosome		K00930	K000	argB; acetylglutamate kinase [EC:2.7.2.8]	111.141	130.491	141.728	111.434	1.17411	1.27521	1.00263	gi|735024772|dbj|GAM03763.1|	acetylglutamate kinase [Novosphingobium sp. MBES04]
MBESNS4_0467	Chromosome			K000		158.702	178.987	163.088	129.914	1.12782	1.02764	0.818607	gi|746343908|ref|WP_039388894.1|	membrane protein [Novosphingobium sp. MBES04] gi|735024773|dbj|GAM03764.1| membrane protein [Novosphingobium sp. MBES04]
MBESNS4_0468	Chromosome		K03317	K000	TC.CNT; concentrative nucleoside transporter, CNT family	101.2	120.269	124.374	110.072	1.18842	1.22899	1.08767	gi|1056257755|ref|WP_067734313.1|	nucleoside transporter [Novosphingobium naphthalenivorans]
MBESNS4_0469	Chromosome			K000		910.422	1038.34	1042.86	1154.77	1.14051	1.14547	1.2684	gi|746343910|ref|WP_039388896.1|	membrane protein [Novosphingobium sp. MBES04] gi|735024775|dbj|GAM03766.1| membrane protein [Novosphingobium sp. MBES04]
MBESNS4_0470	Chromosome			K000		498.289	537.905	587.21	652.44	1.0795	1.17845	1.30936	gi|746343912|ref|WP_039388898.1|	hypothetical protein [Novosphingobium sp. MBES04]
MBESNS4_0471	Chromosome		K00526	K000	E1.17.4.1B, nrdB, nrdF; ribonucleoside-diphosphate reductase beta chain [EC:1.17.4.1]	491.005	477.183	652.666	559.213	0.971851	1.32925	1.13892	gi|746343914|ref|WP_039388900.1|	ribonucleotide-diphosphate reductase subunit beta [Novosphingobium sp. MBES04] gi|735024777|dbj|GAM03768.1| ribonucleoside-diphosphate reductase subunit beta [Novosphingobium sp. MBES04]
MBESNS4_0472	Chromosome			K000		2001.09	2373.97	1634.91	2475.28	1.18634	0.81701	1.23696	gi|746343916|ref|WP_039388902.1|	hypothetical protein [Novosphingobium sp. MBES04] gi|735024778|dbj|GAM03769.1| hypothetical conserved protein [Novosphingobium sp. MBES04]
MBESNS4_0473	Chromosome			K000		209.014	233.687	160.529	238.917	1.11804	0.768028	1.14307	gi|746343919|ref|WP_039388905.1|	PepSY domain-containing protein [Novosphingobium sp. MBES04] gi|735024779|dbj|GAM03770.1| hypothetical conserved protein [Novosphingobium sp. MBES04]
MBESNS4_0474	Chromosome			K000		77.8453	78.2349	80.8838	82.681	1.005	1.03903	1.06212		hypothetical protein
MBESNS4_0475	Chromosome			K000		326.944	519.765	324.763	535.803	1.58977	0.993331	1.63882	gi|746343922|ref|WP_039388908.1|	hypothetical protein [Novosphingobium sp. MBES04] gi|735024781|dbj|GAM03772.1| hypothetical conserved protein [Novosphingobium sp. MBES04]
MBESNS4_0476	Chromosome		K01918	K000	panC; pantoate--beta-alanine ligase [EC:6.3.2.1]	218.456	226.185	307.076	247.297	1.03538	1.40566	1.13202	gi|495918066|ref|WP_008642645.1|	MULTISPECIES: hypothetical protein [Proteobacteria] gi|429502173|gb|ELA00491.1| hypothetical protein D769_04979 [Cupriavidus sp. HMR-1] gi|685660919|gb|AIO48046.1| hypothetical protein DM42_2043 [Burkholderia cepacia] gi|686815151|gb|KGB94635.1| hypothetical protein DM44_1842 [Burkholderia cepacia] gi|928748503|emb|CUJ39135.1| Uncharacterized conserved small protein [Achromobacter sp. 2789STDY560…
MBESNS4_0477	Chromosome		K20533	K000	trbI; type IV secretion system protein TrbI	131.466	171.503	160.807	138.209	1.30455	1.22318	1.05129	gi|746343927|ref|WP_039388913.1|	MULTISPECIES: conjugal transfer protein TrbI [Proteobacteria] gi|735024783|dbj|GAM03774.1| conjugal transfer protein [Novosphingobium sp. MBES04] gi|1133605253|gb|OMG76032.1| conjugal transfer protein TrbI [Achromobacter xylosoxidans]
MBESNS4_0478	Chromosome		K20532	K000	trbG; type IV secretion system protein TrbG	135.033	138.408	143.921	132.035	1.02499	1.06582	0.977796	gi|495916191|ref|WP_008640770.1|	MULTISPECIES: P-type conjugative transfer protein TrbG [Proteobacteria] gi|429503156|gb|ELA01445.1| p-type conjugative transfer protein trbg [Cupriavidus sp. HMR-1] gi|685663023|gb|AIO50150.1| P-type conjugative transfer protein TrbG [Burkholderia cepacia] gi|686815078|gb|KGB94562.1| P-type conjugative transfer protein TrbG [Burkholderia cepacia] gi|928748501|emb|CUJ39110.1| Pertussis toxin liber…
MBESNS4_0479	Chromosome		K20531	K000	trbF; type IV secretion system protein TrbF	114.748	93.3189	122.079	103.586	0.813252	1.06389	0.902731	gi|495916190|ref|WP_008640769.1|	MULTISPECIES: conjugal transfer protein TrbF [Proteobacteria] gi|429503155|gb|ELA01444.1| conjugal transfer protein TrbF [Cupriavidus sp. HMR-1] gi|685662908|gb|AIO50035.1| virB8 family protein [Burkholderia cepacia] gi|686817944|gb|KGB97428.1| virB8 family protein [Burkholderia cepacia] gi|928748500|emb|CUJ39096.1| conjugal transfer protein TrbF [Achromobacter sp. 2789STDY5608606] gi|978875686|g…
MBESNS4_0480	Chromosome		K07344	K000	trbL; type IV secretion system protein TrbL	65.2967	83.0916	66.3637	56.029	1.27252	1.01634	0.858067	gi|736057883|ref|WP_034201269.1|	MULTISPECIES: conjugal transfer protein TrbL [Proteobacteria] gi|685662612|gb|AIO49739.1| P-type conjugative transfer protein TrbL [Burkholderia cepacia] gi|686817497|gb|KGB96981.1| P-type conjugative transfer protein TrbL [Burkholderia cepacia] gi|735024786|dbj|GAM03777.1| conjugal transfer protein TrbL [Novosphingobium sp. MBES04] gi|928748499|emb|CUJ39078.1| conjugal transfer protein TrbL [Ach…
MBESNS4_0481	Chromosome		K20266	K000	trbJ; type IV secretion system protein TrbJ	81.0774	77.593	87.3942	80.4607	0.957024	1.07791	0.992395	gi|495918043|ref|WP_008642622.1|	MULTISPECIES: conjugal transfer protein TrbJ [Proteobacteria] gi|429502205|gb|ELA00521.1| conjugal transfer protein TrbJ [Cupriavidus sp. HMR-1] gi|685663082|gb|AIO50209.1| P-type conjugative transfer protein TrbJ [Burkholderia cepacia] gi|686816110|gb|KGB95594.1| P-type conjugative transfer protein TrbJ [Burkholderia cepacia] gi|735024787|dbj|GAM03778.1| conjugal transfer protein TrbJ [Novosphin…
MBESNS4_0482	Chromosome		K20530	K000	trbE; type IV secretion system protein TrbE	43.2196	58.3626	43.2654	32.3355	1.35037	1.00106	0.748168	gi|495918042|ref|WP_008642621.1|	MULTISPECIES: conjugal transfer ATPase TrbE [Proteobacteria] gi|429502204|gb|ELA00520.1| conjugal transfer ATPase TrbE [Cupriavidus sp. HMR-1] gi|685660434|gb|AIO47561.1| cagE, TrbE, VirB, component of type IV transporter system family protein [Burkholderia cepacia] gi|686817591|gb|KGB97075.1| cagE, TrbE, VirB , component of type IV transporter system family protein [Burkholderia cepacia] gi|7350…
MBESNS4_0483	Chromosome		K20529	K000	trbD; type IV secretion system protein TrbD	33.396	23.3976	28.7401	21.4817	0.700609	0.860585	0.643241	gi|495918041|ref|WP_008642620.1|	MULTISPECIES: conjugal transfer TrbD protein [Proteobacteria] gi|429502203|gb|ELA00519.1| putative conjugal transfer TrbD transmembrane protein [Cupriavidus sp. HMR-1] gi|685661768|gb|AIO48895.1| type IV secretory pathway, VirB3-like family protein [Burkholderia cepacia] gi|686814615|gb|KGB94099.1| type IV secretory pathway, VirB3-like family protein [Burkholderia cepacia] gi|735024789|dbj|GAM037…
MBESNS4_0484	Chromosome		K20528	K000	trbC; type IV secretion system protein TrbC	46.3482	45.5532	45.9477	35.0908	0.982848	0.991359	0.757112	gi|495918040|ref|WP_008642619.1|	MULTISPECIES: conjugal transfer protein TrbC [Proteobacteria] gi|429502202|gb|ELA00518.1| conjugal transfer protein TrbC [Cupriavidus sp. HMR-1] gi|685661324|gb|AIO48451.1| trbC/VIRB2 family protein [Burkholderia cepacia] gi|686815809|gb|KGB95293.1| trbC/VIRB2 family protein [Burkholderia cepacia] gi|928748495|emb|CUJ39018.1| conjugal transfer protein TrbC [Achromobacter sp. 2789STDY5608606] gi|9…
MBESNS4_0485	Chromosome		K20527	K000	trbB; type IV secretion system protein TrbB	129.868	134.323	153.333	117.455	1.0343	1.18068	0.904421	gi|495918039|ref|WP_008642618.1|	MULTISPECIES: P-type conjugative transfer ATPase TrbB [Proteobacteria] gi|429502201|gb|ELA00517.1| p-type conjugative transfer atpase trbb [Cupriavidus sp. HMR-1] gi|685660201|gb|AIO47328.1| P-type conjugative transfer ATPase TrbB [Burkholderia cepacia] gi|686816755|gb|KGB96239.1| P-type conjugative transfer ATPase TrbB [Burkholderia cepacia] gi|735024791|dbj|GAM03782.1| p-type conjugative transf…
MBESNS4_0486	Chromosome			K000		48.248	49.8331	41.9241	28.0018	1.03285	0.868929	0.580373	gi|495918038|ref|WP_008642617.1|	MULTISPECIES: CopG family transcriptional regulator [Proteobacteria] gi|429502200|gb|ELA00516.1| copg domain-containing protein DNA-binding domain-containing protein [Cupriavidus sp. HMR-1] gi|735024792|dbj|GAM03783.1| CopG domain-containing protein DNA-binding domain-containing protein [Novosphingobium sp. MBES04] gi|991869477|gb|AMG37764.1| CopG family transcriptional regulator [Achromobacter x…
MBESNS4_0487	Chromosome		K03205	K000	virD4, lvhD4; type IV secretion system protein VirD4	34.0886	48.7401	30.2441	25.0625	1.42981	0.887218	0.735214	gi|495918037|ref|WP_008642616.1|	MULTISPECIES: conjugal transfer protein TraG [Proteobacteria] gi|429502199|gb|ELA00515.1| conjugal transfer coupling protein TraG [Cupriavidus sp. HMR-1] gi|685661142|gb|AIO48269.1| type IV secretory system Conjugative DNA transfer family protein [Burkholderia cepacia] gi|686817262|gb|KGB96746.1| type IV secretory system Conjugative DNA transfer family protein [Burkholderia cepacia] gi|735024793|…
MBESNS4_0488	Chromosome			K000		216.337	254.453	319.758	245.164	1.17619	1.47805	1.13325	gi|495918036|ref|WP_008642615.1|	MULTISPECIES: hypothetical protein [Proteobacteria] gi|429502198|gb|ELA00514.1| hypothetical protein D769_04864 [Cupriavidus sp. HMR-1] gi|685662995|gb|AIO50122.1| hypothetical protein DM42_2057 [Burkholderia cepacia] gi|686815857|gb|KGB95341.1| hypothetical protein DM44_1856 [Burkholderia cepacia] gi|735024794|dbj|GAM03785.1| hypothetical conserved protein [Novosphingobium sp. MBES04] gi|9287484…
MBESNS4_0489	Chromosome		K04761	K000	oxyR; LysR family transcriptional regulator, hydrogen peroxide-inducible genes activator	325.5	388.781	409.742	342.967	1.19441	1.25881	1.05366	gi|495918035|ref|WP_008642614.1|	MULTISPECIES: LysR family transcriptional regulator [Proteobacteria] gi|429502197|gb|ELA00513.1| LysR family transcriptional regulator [Cupriavidus sp. HMR-1] gi|928748488|emb|CUJ38920.1| Hca operon transcriptional activator [Achromobacter sp. 2789STDY5608606] gi|978875698|gb|KVR65185.1| D-alanyl-D-alanine endopeptidase [Burkholderia vietnamiensis] gi|991869474|gb|AMG37761.1| D-alanyl-D-alanine e…
MBESNS4_0490	Chromosome		K03522	K000	fixB, etfA; electron transfer flavoprotein alpha subunit	958.33	849.086	838.881	908.486	0.886006	0.875357	0.947989	gi|495918033|ref|WP_008642612.1|	MULTISPECIES: electron transfer flavoprotein subunit alpha [Proteobacteria] gi|429502196|gb|ELA00512.1| electron transfer flavoprotein subunit alpha [Cupriavidus sp. HMR-1] gi|685661722|gb|AIO48849.1| electron transfer flavodomain protein [Burkholderia cepacia] gi|686816094|gb|KGB95578.1| electron transfer flavodomain protein [Burkholderia cepacia] gi|735024795|dbj|GAM03786.1| electron transfer f…
MBESNS4_0491	Chromosome		K03521	K000	fixA, etfB; electron transfer flavoprotein beta subunit	170.999	174.556	195.131	176.615	1.0208	1.14113	1.03284	gi|495918032|ref|WP_008642611.1|	MULTISPECIES: electron transfer flavoprotein subunit alpha/beta [Proteobacteria] gi|429502195|gb|ELA00511.1| electron transfer flavoprotein subunit alpha/beta [Cupriavidus sp. HMR-1] gi|685662564|gb|AIO49691.1| electron transfer flavodomain protein [Burkholderia cepacia] gi|686815499|gb|KGB94983.1| electron transfer flavodomain protein [Burkholderia cepacia] gi|928748486|emb|CUJ38898.1| Electron …
MBESNS4_0492	Chromosome		K17865	K000	phaJ; 3-hydroxybutyryl-CoA dehydratase [EC:4.2.1.55]	91.3313	94.0644	103.934	90.8569	1.02992	1.13799	0.994805	gi|495918030|ref|WP_008642609.1|	MULTISPECIES: (R)-hydratase [Proteobacteria] gi|429502194|gb|ELA00510.1| dehydratase [Cupriavidus sp. HMR-1] gi|685659892|gb|AIO47019.1| maoC like domain protein [Burkholderia cepacia] gi|686817877|gb|KGB97361.1| maoC like domain protein [Burkholderia cepacia] gi|735024797|dbj|GAM03788.1| dehydratase [Novosphingobium sp. MBES04] gi|928748485|emb|CUJ38885.1| (R)-specific enoyl-CoA hydratase [Achro…
MBESNS4_0493	Chromosome			K000		125.586	106.504	125.043	107.98	0.848057	0.995676	0.85981	gi|495918023|ref|WP_008642602.1|	MULTISPECIES: acyl-CoA dehydrogenase [Proteobacteria] gi|429502193|gb|ELA00509.1| acyl-CoA dehydrogenase domain-containing protein [Cupriavidus sp. HMR-1] gi|735024798|dbj|GAM03789.1| acyl-CoA dehydrogenase domain-containing protein [Novosphingobium sp. MBES04] gi|991869470|gb|AMG37757.1| acyl-CoA dehydrogenase [Achromobacter xylosoxidans] gi|1133610876|gb|OMG81557.1| acyl-CoA dehydrogenase [Achr…
MBESNS4_0494	Chromosome		K05548	K000	benK; MFS transporter, AAHS family, benzoate transport protein	100.308	103.237	115.781	97.7666	1.0292	1.15425	0.974664	gi|515803813|ref|WP_017234568.1|	MULTISPECIES: MFS transporter [Proteobacteria] gi|685662786|gb|AIO49913.1| sugar (and other) transporter family protein [Burkholderia cepacia] gi|686814924|gb|KGB94408.1| sugar (and other) transporter family protein [Burkholderia cepacia] gi|928748483|emb|CUJ38836.1| 4-hydroxybenzoate transporter PcaK [Achromobacter sp. 2789STDY5608606] gi|978875703|gb|KVR65190.1| MFS transporter [Burkholderia vi…
MBESNS4_0495	Chromosome			K000		115.789	130.943	147.205	127.01	1.13087	1.27132	1.09691	gi|685660250|gb|AIO47377.1|	metallo-beta-lactamase superfamily protein [Burkholderia cepacia] gi|686815833|gb|KGB95317.1| metallo-beta-lactamase superfamily protein [Burkholderia cepacia] gi|928748481|emb|CUJ38805.1| hydroxyacylglutathione hydrolase [Achromobacter sp. 2789STDY5608606]
MBESNS4_0496	Chromosome			K000		65.7195	63.9751	68.282	60.3544	0.973458	1.03899	0.918364	gi|495918013|ref|WP_008642592.1|	MULTISPECIES: AraC family transcriptional regulator [Proteobacteria] gi|429502190|gb|ELA00506.1| AraC family transcriptional regulator [Cupriavidus sp. HMR-1] gi|735024801|dbj|GAM03792.1| araC family transcriptional regulator [Novosphingobium sp. MBES04] gi|991869467|gb|AMG37754.1| AraC family transcriptional regulator [Achromobacter xylosoxidans] gi|1133610873|gb|OMG81554.1| AraC family transcri…
MBESNS4_0497	Chromosome		K00249	K000	ACADM, acd; acyl-CoA dehydrogenase [EC:1.3.8.7]	88.7101	66.6859	75.0646	76.0908	0.751728	0.846178	0.857746	gi|495918010|ref|WP_008642589.1|	MULTISPECIES: acyl-CoA dehydrogenase [Proteobacteria] gi|429502189|gb|ELA00505.1| acyl-CoA dehydrogenase domain-containing protein [Cupriavidus sp. HMR-1] gi|685662043|gb|AIO49170.1| hypothetical protein DM42_2069 [Burkholderia cepacia] gi|686816271|gb|KGB95755.1| hypothetical protein DM44_1867 [Burkholderia cepacia] gi|735024802|dbj|GAM03793.1| acyl-CoA dehydrogenase domain-containing protein [N…
MBESNS4_0498	Chromosome		K01796	K000	E5.1.99.4, AMACR, mcr; alpha-methylacyl-CoA racemase [EC:5.1.99.4]	98.4498	110.416	88.1345	72.06	1.12155	0.895223	0.731947	gi|495918008|ref|WP_008642587.1|	MULTISPECIES: CoA transferase [Proteobacteria] gi|429502188|gb|ELA00504.1| L-carnitine dehydratase/bile acid-inducible protein F [Cupriavidus sp. HMR-1] gi|735024803|dbj|GAM03794.1| L-carnitine dehydratase/bile acid-inducible protein F [Novosphingobium sp. MBES04] gi|928748477|emb|CUJ38742.1| Formyl-coenzyme A transferase [Achromobacter sp. 2789STDY5608606] gi|978875708|gb|KVR65195.1| CoA-transfe…
MBESNS4_0499	Chromosome		K00666	K000	fatty-acyl-CoA synthase [EC:6.2.1.-]	134.495	110.912	137.898	125.313	0.824655	1.0253	0.931725	gi|495918006|ref|WP_008642585.1|	MULTISPECIES: AMP-dependent ligase [Proteobacteria] gi|429502187|gb|ELA00503.1| AMP-dependent synthetase and ligase [Cupriavidus sp. HMR-1] gi|685660277|gb|AIO47404.1| AMP-binding enzyme family protein [Burkholderia cepacia] gi|686815013|gb|KGB94497.1| AMP-binding enzyme family protein [Burkholderia cepacia] gi|735024804|dbj|GAM03795.1| AMP-dependent synthetase and ligase [Novosphingobium sp. MBE…
MBESNS4_0500	Chromosome		K00626	ko00362	E2.3.1.9, atoB; acetyl-CoA C-acetyltransferase [EC:2.3.1.9]	113.259	86.4304	111.046	98.7642	0.763119	0.980456	0.872018	gi|495918004|ref|WP_008642583.1|	MULTISPECIES: acetyl-CoA acetyltransferase [Proteobacteria] gi|429502186|gb|ELA00502.1| acetyl-CoA acetyltransferase [Cupriavidus sp. HMR-1] gi|685660944|gb|AIO48071.1| acetyl-CoA C-acetyltransferase family protein [Burkholderia cepacia] gi|686816602|gb|KGB96086.1| acetyl-CoA C-acetyltransferase family protein [Burkholderia cepacia] gi|735024805|dbj|GAM03796.1| acetyl-CoA acetyltransferase [Novos…
MBESNS4_0501	Chromosome		K01692	ko00362	paaF, echA; enoyl-CoA hydratase [EC:4.2.1.17]	76.2057	74.8164	83.7611	71.9787	0.981768	1.09914	0.944532	gi|495918002|ref|WP_008642581.1|	MULTISPECIES: enoyl-CoA hydratase [Proteobacteria] gi|429502185|gb|ELA00501.1| enoyl-CoA hydratase/isomerase [Cupriavidus sp. HMR-1] gi|735024806|dbj|GAM03797.1| enoyl-CoA hydratase/isomerase [Novosphingobium sp. MBES04] gi|978875711|gb|KVR65198.1| 2,3-dehydroadipyl-CoA hydratase [Burkholderia vietnamiensis] gi|991869462|gb|AMG37749.1| 2,3-dehydroadipyl-CoA hydratase [Achromobacter xylosoxidans] …
MBESNS4_0502	Chromosome			K000		60.4829	55.7823	63.3877	58.1377	0.922282	1.04803	0.961225	gi|495918001|ref|WP_008642580.1|	MULTISPECIES: short-chain dehydrogenase/reductase SDR [Proteobacteria] gi|429502184|gb|ELA00500.1| short-chain dehydrogenase/reductase SDR [Cupriavidus sp. HMR-1] gi|685662267|gb|AIO49394.1| short chain dehydrogenase family protein [Burkholderia cepacia] gi|686815537|gb|KGB95021.1| short chain dehydrogenase family protein [Burkholderia cepacia] gi|735024807|dbj|GAM03798.1| short-chain dehydrogena…
MBESNS4_0503	Chromosome		K15866	K000	paaG; 2-(1,2-epoxy-1,2-dihydrophenyl)acetyl-CoA isomerase [EC:5.3.3.18]	37.5051	47.467	40.7646	31.6925	1.26562	1.08691	0.84502	gi|495918000|ref|WP_008642579.1|	MULTISPECIES: enoyl-CoA hydratase/isomerase family protein [Proteobacteria] gi|429502183|gb|ELA00499.1| enoyl-CoA hydratase/carnithine racemase [Cupriavidus sp. HMR-1] gi|685662882|gb|AIO50009.1| enoyl-CoA hydratase/isomerase family protein [Burkholderia cepacia] gi|686814726|gb|KGB94210.1| enoyl-CoA hydratase/isomerase family protein [Burkholderia cepacia] gi|928748472|emb|CUJ38657.1| Probable e…
MBESNS4_0504	Chromosome			K000		38.3279	33.4895	34.1303	26.317	0.873762	0.890481	0.686626	gi|495917999|ref|WP_008642578.1|	MULTISPECIES: hypothetical protein [Proteobacteria] gi|429502182|gb|ELA00498.1| hypothetical protein D769_04784 [Cupriavidus sp. HMR-1] gi|685661115|gb|AIO48242.1| hypothetical protein DM42_2076 [Burkholderia cepacia] gi|686815282|gb|KGB94766.1| hypothetical protein DM44_1874 [Burkholderia cepacia] gi|735024809|dbj|GAM03800.1| type VI secretion protein [Novosphingobium sp. MBES04] gi|928748471|em…
MBESNS4_0505	Chromosome			K000		41.164	92.6999	31.4377	24.9295	2.25197	0.763719	0.605615	gi|746343936|ref|WP_039388922.1|	hypothetical protein [Novosphingobium sp. MBES04]
MBESNS4_0506	Chromosome			K000		54.6102	56.1471	41.6956	33.6999	1.02814	0.763513	0.617099	gi|746343939|ref|WP_039388925.1|	MULTISPECIES: peptidase [Proteobacteria] gi|733395740|gb|KHK65584.1| peptidase [Pseudomonas frederiksbergensis] gi|735024810|dbj|GAM03801.1| plasmid conjugal transfer transmembrane protein [Novosphingobium sp. MBES04]
MBESNS4_0507	Chromosome			K000		40.9242	43.0916	29.8811	25.1388	1.05296	0.730157	0.614277	gi|746343941|ref|WP_039388927.1|	MULTISPECIES: transposase [Proteobacteria] gi|733395741|gb|KHK65585.1| transposase [Pseudomonas frederiksbergensis] gi|735024811|dbj|GAM03802.1| hypothetical conserved protein [Novosphingobium sp. MBES04]
MBESNS4_0508	Chromosome			K000		36.172	24.6683	23.9131	19.9212	0.681972	0.661093	0.550736	gi|735024812|dbj|GAM03803.1|	parB partition protein [Novosphingobium sp. MBES04]
MBESNS4_0509	Chromosome		K03496	K000	parA, soj; chromosome partitioning protein	41.1214	48.7148	30.8322	24.5489	1.18466	0.749785	0.596987	gi|633589009|gb|KDD60138.1|	VirC1 protein [Bordetella bronchiseptica OSU553]
MBESNS4_0510	Chromosome			K000		24.0279	18.2493	18.2439	16.2809	0.759504	0.75928	0.67758	gi|746343943|ref|WP_039388929.1|	MULTISPECIES: RepA replication protein [Proteobacteria] gi|733395744|gb|KHK65588.1| RepA replication protein [Pseudomonas frederiksbergensis] gi|735024814|dbj|GAM03805.1| replication initiator and transcription repressor protein [Novosphingobium sp. MBES04] gi|957321396|gb|KSR58143.1| RepA replication protein [Pseudomonas aeruginosa] gi|1015326751|emb|CZV73441.1| Replication initiator protein A […
MBESNS4_0511	Chromosome			K000		61.1798	47.5241	60.0852	54.0672	0.776794	0.982109	0.883743	gi|735024815|dbj|GAM03806.1|	transcriptional regulator [Novosphingobium sp. MBES04]
MBESNS4_0512	Chromosome			K000		106.921	110.333	103.592	100.301	1.03191	0.968864	0.938085	gi|746343944|ref|WP_039388930.1|	MULTISPECIES: hypothetical protein [Proteobacteria] gi|733395746|gb|KHK65590.1| hypothetical protein JZ00_06845 [Pseudomonas frederiksbergensis] gi|735024816|dbj|GAM03807.1| hypothetical conserved protein [Novosphingobium sp. MBES04] gi|957321397|gb|KSR58144.1| hypothetical protein APB56_21365 [Pseudomonas aeruginosa] gi|1015326749|emb|CZV73391.1| Uncharacterized conserved protein [Enterobacter c…
MBESNS4_0513	Chromosome			K000		213.333	222.6	307.488	294.458	1.04344	1.44135	1.38028	gi|746343946|ref|WP_039388932.1|	MULTISPECIES: lipoprotein [Proteobacteria] gi|733395747|gb|KHK65591.1| lipoprotein [Pseudomonas frederiksbergensis] gi|735024817|dbj|GAM03808.1| lipoprotein [Novosphingobium sp. MBES04] gi|922921807|gb|KOO85345.1| lipoprotein [Stenotrophomonas maltophilia] gi|957321398|gb|KSR58145.1| hypothetical protein APB56_21370 [Pseudomonas aeruginosa] gi|978875721|gb|KVR65208.1| hypothetical protein WK24_02…
MBESNS4_0514	Chromosome			K000		76.836	59.8054	67.1666	51.3486	0.778352	0.874155	0.668288	gi|499835496|ref|WP_011516230.1|	MULTISPECIES: transcriptional regulator [Proteobacteria] gi|93354275|gb|ABF08364.1| putative DNA-binding transcriptional regulator [Cupriavidus metallidurans CH34] gi|163260220|emb|CAP42522.1| predicted transcriptional regulator [Bordetella petrii] gi|733395748|gb|KHK65592.1| transcriptional regulator [Pseudomonas frederiksbergensis] gi|735024818|dbj|GAM03809.1| transcriptional regulator [Novosph…
MBESNS4_0515	Chromosome			K000		69.5567	117.752	68.9953	70.4872	1.6929	0.991929	1.01338	gi|746343950|ref|WP_039388936.1|	MULTISPECIES: hypothetical protein [Proteobacteria] gi|957321400|gb|KSR58147.1| hypothetical protein APB56_21380 [Pseudomonas aeruginosa] gi|1015326746|emb|CZV73308.1| Protein of uncharacterised function (DUF3800) [Enterobacter cloacae] gi|1017543813|emb|SAD23233.1| Protein of uncharacterised function (DUF3800) [Enterobacter cloacae]
MBESNS4_0516	Chromosome			K000		37.444	34.1005	33.1027	28.9332	0.910706	0.884059	0.772706	gi|746346821|ref|WP_039391711.1|	MULTISPECIES: DUF736 domain-containing protein [Proteobacteria] gi|733395751|gb|KHK65595.1| hypothetical protein JZ00_06870 [Pseudomonas frederiksbergensis] gi|735024819|dbj|GAM03810.1| hypothetical conserved protein [Novosphingobium sp. MBES04] gi|957321401|gb|KSR58148.1| hypothetical protein APB56_21385 [Pseudomonas aeruginosa] gi|1015326744|emb|CZV73256.1| Uncharacterized conserved protein [En…
MBESNS4_0517	Chromosome			K000		237.149	276.683	303.508	245.002	1.1667	1.27982	1.03311	gi|1015326743|emb|CZV73229.1|	ABC-type sugar transport system%2C periplasmic component [Enterobacter cloacae] gi|1017543811|emb|SAD23175.1| ABC-type sugar transport system%2C periplasmic component [Enterobacter cloacae]
MBESNS4_0518	Chromosome			K000		149.725	189.723	186.673	158.96	1.26714	1.24678	1.06168	gi|746559593|ref|WP_039589803.1|	MULTISPECIES: hypothetical protein [Proteobacteria] gi|733395753|gb|KHK65597.1| hypothetical protein JZ00_06880 [Pseudomonas frederiksbergensis] gi|1154706239|gb|OPE37382.1| hypothetical protein APB56_29790 [Pseudomonas aeruginosa]
MBESNS4_0519	Chromosome			K000		237.152	309.14	273.653	237.752	1.30355	1.15391	1.00253	gi|746343951|ref|WP_039388937.1|	MULTISPECIES: hypothetical protein [Proteobacteria] gi|733395754|gb|KHK65598.1| hypothetical protein JZ00_06885 [Pseudomonas frederiksbergensis] gi|735024820|dbj|GAM03811.1| hypothetical conserved protein [Novosphingobium sp. MBES04] gi|957321402|gb|KSR58149.1| hypothetical protein APB56_21395 [Pseudomonas aeruginosa] gi|1015326742|emb|CZV73198.1| Uncharacterised protein [Enterobacter cloacae] gi…
MBESNS4_0520	Chromosome		K03497	K000	parB, spo0J; chromosome partitioning protein, ParB family	218.493	174.025	225.054	194.061	0.796478	1.03003	0.88818	gi|746343952|ref|WP_039388938.1|	MULTISPECIES: chromosome partitioning protein ParB [Proteobacteria] gi|733395755|gb|KHK65599.1| plasmid stablization protein ParB [Pseudomonas frederiksbergensis] gi|735024821|dbj|GAM03812.1| plasmid stabilization protein [Novosphingobium sp. MBES04]
MBESNS4_0521	Chromosome			K000		65.5561	76.2435	72.0525	60.3186	1.16303	1.0991	0.920107	gi|746343954|ref|WP_039388939.1|	MULTISPECIES: DUF945 domain-containing protein [Proteobacteria] gi|733395756|gb|KHK65600.1| hypothetical protein JZ00_06895 [Pseudomonas frederiksbergensis] gi|735024822|dbj|GAM03813.1| hypothetical conserved protein [Novosphingobium sp. MBES04]
MBESNS4_0522	Chromosome			K000		305.471	372.967	276.557	297.37	1.22096	0.905346	0.97348	gi|1015326739|emb|CZV73117.1|	Uncharacterized protein conserved in bacteria [Enterobacter cloacae]
MBESNS4_0523	Chromosome		K03630	K000	radC; DNA repair protein RadC	40.4853	41.6013	34.357	32.3487	1.02756	0.848627	0.799024	gi|746343956|ref|WP_039388941.1|	MULTISPECIES: DNA repair protein RadC [Proteobacteria] gi|733395758|gb|KHK65602.1| DNA repair protein RadC [Pseudomonas frederiksbergensis] gi|735024823|dbj|GAM03814.1| DNA repair protein Radc [Novosphingobium sp. MBES04]
MBESNS4_0524	Chromosome			K000		15.8729	22.509	13.1883	11.4821	1.41808	0.830869	0.723376	gi|746343958|ref|WP_039388943.1|	MULTISPECIES: DUF1016 domain-containing protein [Proteobacteria] gi|733395759|gb|KHK65603.1| hypothetical protein JZ00_06920 [Pseudomonas frederiksbergensis]
MBESNS4_0525	Chromosome			K000		32.8122	30.772	30.7874	21.7714	0.937823	0.938292	0.663516	gi|746343960|ref|WP_039388945.1|	MULTISPECIES: integrase [Proteobacteria] gi|733395760|gb|KHK65604.1| integrase [Pseudomonas frederiksbergensis] gi|735024825|dbj|GAM03816.1| integrase [Novosphingobium sp. MBES04]
MBESNS4_0526	Chromosome		K00525	K000	E1.17.4.1A, nrdA, nrdE; ribonucleoside-diphosphate reductase alpha chain [EC:1.17.4.1]	1018.49	854.886	1214.13	1108.38	0.839363	1.19209	1.08826	gi|746343961|ref|WP_039388946.1|	ribonucleotide-diphosphate reductase subunit alpha [Novosphingobium sp. MBES04]
MBESNS4_0527	Chromosome			K000		75.6801	59.2606	75.5146	69.56	0.78304	0.997812	0.919131	gi|746343962|ref|WP_039388947.1|	hypothetical protein [Novosphingobium sp. MBES04] gi|735024827|dbj|GAM03818.1| transmembrane region and signal peptide prediction [Novosphingobium sp. MBES04]
MBESNS4_0528	Chromosome		K00278	K000	nadB; L-aspartate oxidase [EC:1.4.3.16]	107.377	124.597	125.305	106.967	1.16038	1.16697	0.996186	gi|544817132|ref|WP_021233487.1|	L-aspartate oxidase [Novosphingobium lindaniclasticum] gi|530275213|gb|EQB17479.1| L-aspartate oxidase [Novosphingobium lindaniclasticum LE124]
MBESNS4_0529	Chromosome			K000		280.198	388.146	359.835	344.575	1.38525	1.28422	1.22975	gi|746343964|ref|WP_039388949.1|	hypothetical protein [Novosphingobium sp. MBES04]
MBESNS4_0530	Chromosome		K01990	K000	ABC-2.A; ABC-2 type transport system ATP-binding protein	281.262	343.577	315.123	294.618	1.22156	1.12039	1.04749	gi|746343966|ref|WP_039388951.1|	ABC transporter ATP-binding protein [Novosphingobium sp. MBES04] gi|735024830|dbj|GAM03821.1| antibiotic transport system ATP-binding protein [Novosphingobium sp. MBES04]
MBESNS4_0531	Chromosome			K000		367.03	427.139	435.086	383.028	1.16377	1.18542	1.04359	gi|746343968|ref|WP_039388953.1|	zinc-finger domain-containing protein [Novosphingobium sp. MBES04] gi|735024831|dbj|GAM03822.1| hypothetical conserved protein [Novosphingobium sp. MBES04]
MBESNS4_0532	Chromosome		K03568	K000	tldD; TldD protein	634.185	624.763	658.16	777.514	0.985144	1.03781	1.22601	gi|735024832|dbj|GAM03823.1|	TldD protein [Novosphingobium sp. MBES04]
MBESNS4_0533	Chromosome			K000		3377.89	4796.27	2163.14	5474.72	1.4199	0.640382	1.62075	gi|746343970|ref|WP_039388955.1|	hypothetical protein [Novosphingobium sp. MBES04] gi|735024833|dbj|GAM03824.1| hypothetical conserved protein [Novosphingobium sp. MBES04]
MBESNS4_0534	Chromosome		K19577	K000	ydhP; MFS transporter, DHA1 family, inner membrane transport protein	30.979	36.1355	24.4064	18.2675	1.16645	0.787837	0.589672	gi|1181290988|ref|WP_084591940.1|	hypothetical protein [Novosphingobium sp. MBES04]
MBESNS4_0535	Chromosome			K000		213.972	239.081	227.669	218.119	1.11735	1.06401	1.01938	gi|746343972|ref|WP_039388957.1|	aldo/keto reductase [Novosphingobium sp. MBES04] gi|735024836|dbj|GAM03827.1| aldo/keto reductase [Novosphingobium sp. MBES04]
MBESNS4_0536	Chromosome		K00059	K000	fabG; 3-oxoacyl-[acyl-carrier protein] reductase [EC:1.1.1.100]	37.9094	39.6758	37.5446	30.5955	1.0466	0.990378	0.807071	gi|746343973|ref|WP_039388958.1|	NAD(P)-dependent oxidoreductase [Novosphingobium sp. MBES04] gi|735024837|dbj|GAM03828.1| short-chain alcohol dehydrogenase-like protein [Novosphingobium sp. MBES04]
MBESNS4_0537	Chromosome			K000		42.5827	31.1543	35.3468	26.9592	0.731618	0.830074	0.633101	gi|746343975|ref|WP_039388959.1|	hypothetical protein [Novosphingobium sp. MBES04] gi|735024838|dbj|GAM03829.1| hypothetical conserved protein [Novosphingobium sp. MBES04]
MBESNS4_0538	Chromosome		K00059	K000	fabG; 3-oxoacyl-[acyl-carrier protein] reductase [EC:1.1.1.100]	31.4702	22.8151	26.2573	20.3109	0.724976	0.834355	0.645401	gi|735024839|dbj|GAM03830.1|	D-beta-hydroxybutyrate dehydrogenase [Novosphingobium sp. MBES04]
MBESNS4_0539	Chromosome		K07552	K000	bcr; MFS transporter, DHA1 family, bicyclomycin/chloramphenicol resistance protein	55.6251	62.8098	46.4065	37.6756	1.12916	0.834273	0.677313	gi|918033737|ref|WP_052321988.1|	MFS transporter [Novosphingobium sp. MBES04] gi|735024840|dbj|GAM03831.1| drug transporter protein [Novosphingobium sp. MBES04]
MBESNS4_0540	Chromosome		K01951	K000	guaA, GMPS; GMP synthase (glutamine-hydrolysing) [EC:6.3.5.2]	391.422	426.321	420.747	376.103	1.08916	1.07492	0.960862	gi|746343977|ref|WP_039388961.1|	GMP synthase (glutamine-hydrolyzing) [Novosphingobium sp. MBES04] gi|735024841|dbj|GAM03832.1| GMP synthase [Novosphingobium sp. MBES04]
MBESNS4_0541	Chromosome		K02470	K000	gyrB; DNA gyrase subunit B [EC:5.99.1.3]	694.869	626.167	701.424	733.505	0.90113	1.00943	1.0556	gi|746343979|ref|WP_039388963.1|	DNA gyrase subunit B [Novosphingobium sp. MBES04] gi|735024843|dbj|GAM03834.1| DNA gyrase subunit B [Novosphingobium sp. MBES04]
MBESNS4_0542	Chromosome			K000		96.9332	90.6806	110.665	91.7802	0.935496	1.14167	0.94684	gi|746343981|ref|WP_039388965.1|	hypothetical protein [Novosphingobium sp. MBES04]
MBESNS4_0543	Chromosome		K01254	K000	E3.3.2.6, LTA4H; leukotriene-A4 hydrolase [EC:3.3.2.6]	297.595	287.691	378.352	393.075	0.966718	1.27136	1.32084	gi|746343983|ref|WP_039388967.1|	aminopeptidase [Novosphingobium sp. MBES04] gi|735024845|dbj|GAM03836.1| aminopeptidase [Novosphingobium sp. MBES04]
MBESNS4_0544	Chromosome			K000		327.072	321.309	407.439	419.835	0.982381	1.24572	1.28362	gi|746343985|ref|WP_039388969.1|	neutral zinc metallopeptidase [Novosphingobium sp. MBES04] gi|735024846|dbj|GAM03837.1| hypothetical conserved protein [Novosphingobium sp. MBES04]
MBESNS4_0545	Chromosome		K01081	K000	E3.1.3.5; 5'-nucleotidase [EC:3.1.3.5]	140.713	131.487	157.613	152.645	0.934437	1.12011	1.0848	gi|735024847|dbj|GAM03838.1|	5'-nucleotidase [Novosphingobium sp. MBES04]
MBESNS4_0546	Chromosome			K000		175.474	181.759	195.82	170.876	1.03582	1.11595	0.973795	gi|746343986|ref|WP_039388970.1|	membrane protein [Novosphingobium sp. MBES04] gi|735024849|dbj|GAM03840.1| membrane protein precursor [Novosphingobium sp. MBES04]
MBESNS4_0547	Chromosome			K000		54.9649	44.409	67.8879	45.5721	0.807952	1.23512	0.829113	gi|746343988|ref|WP_039388972.1|	ATP synthase subunit beta [Novosphingobium sp. MBES04] gi|735024850|dbj|GAM03841.1| hypothetical conserved protein [Novosphingobium sp. MBES04]
MBESNS4_0548	Chromosome		K13292	K000	lgt, umpA; phosphatidylglycerol:prolipoprotein diacylglycerol transferase [EC:2.-.-.-]	49.9315	60.0494	67.489	46.5035	1.20264	1.35163	0.931346	gi|746343990|ref|WP_039388974.1|	prolipoprotein diacylglyceryl transferase [Novosphingobium sp. MBES04] gi|735024851|dbj|GAM03842.1| prolipoprotein diacylglyceryl transferase [Novosphingobium sp. MBES04]
MBESNS4_0549	Chromosome		K00990	K000	glnD; [protein-PII] uridylyltransferase [EC:2.7.7.59]	165.86	173.977	188.714	167.098	1.04893	1.13779	1.00746	gi|746343991|ref|WP_039388975.1|	bifunctional uridylyltransferase/uridylyl-removing protein [Novosphingobium sp. MBES04]
MBESNS4_0550	Chromosome		K07001	K000	K07001; NTE family protein	92.9064	107.12	95.1261	103.209	1.15298	1.02389	1.11089	gi|1097733183|emb|SFF90938.1|	NTE family protein [Novosphingobium sp. CF614]
MBESNS4_0551	Chromosome		K00019	K000	E1.1.1.30, bdh; 3-hydroxybutyrate dehydrogenase [EC:1.1.1.30]	937.951	873.656	1083.3	904.71	0.931452	1.15496	0.964561	gi|746343993|ref|WP_039388977.1|	3-hydroxybutyrate dehydrogenase [Novosphingobium sp. MBES04] gi|735024855|dbj|GAM03846.1| 3-hydroxybutyrate dehydrogenase [Novosphingobium sp. MBES04]
MBESNS4_0552	Chromosome			K000		234.996	246.901	118.647	95.3207	1.05066	0.504888	0.405627	gi|746343995|ref|WP_039388979.1|	hypothetical protein [Novosphingobium sp. MBES04] gi|735024856|dbj|GAM03847.1| hypothetical protein MBENS4_0845 [Novosphingobium sp. MBES04]
MBESNS4_0553	Chromosome		K01885	K000	EARS, gltX; glutamyl-tRNA synthetase [EC:6.1.1.17]	93.8117	89.4014	102.283	83.2781	0.952987	1.0903	0.887715	gi|746343997|ref|WP_039388981.1|	glutamate--tRNA ligase [Novosphingobium sp. MBES04] gi|735024857|dbj|GAM03848.1| glutamyl-tRNA synthetase [Novosphingobium sp. MBES04]
MBESNS4_0554	Chromosome		K07393	K000	ECM4; putative glutathione S-transferase	303.958	348.982	515.128	387.725	1.14813	1.69473	1.27559	gi|746343999|ref|WP_039388983.1|	glutathione-dependent reductase [Novosphingobium sp. MBES04] gi|735024858|dbj|GAM03849.1| glutathione S-transferase family protein [Novosphingobium sp. MBES04]
MBESNS4_0555	Chromosome		K01916	K000	nadE; NAD+ synthase [EC:6.3.1.5]	41.2334	41.3676	36.0671	28.8792	1.00325	0.874706	0.700383	gi|746344001|ref|WP_039388985.1|	NAD+ synthase [Novosphingobium sp. MBES04] gi|735024859|dbj|GAM03850.1| NAD+ synthase [Novosphingobium sp. MBES04]
MBESNS4_0556	Chromosome			K000		3303.5	2295.53	2714.05	2056.66	0.694879	0.821566	0.622569		hypothetical protein
MBESNS4_0557	Chromosome			K000		366.081	292.146	442.235	250.006	0.798036	1.20802	0.682926	gi|935540305|ref|WP_054442241.1|	ArsR family transcriptional regulator [Novosphingobium sp. ST904] gi|930196214|gb|KPH57625.1| ArsR family transcriptional regulator [Novosphingobium sp. ST904]
MBESNS4_0558	Chromosome		K00297	K000	metF, MTHFR; methylenetetrahydrofolate reductase (NADPH) [EC:1.5.1.20]	258.951	293.716	370.215	185.716	1.13425	1.42967	0.717185	gi|746344002|ref|WP_039388986.1|	methylenetetrahydrofolate reductase [NAD(P)H] [Novosphingobium sp. MBES04] gi|735024862|dbj|GAM03853.1| methylenetetrahydrofolate reductase [Novosphingobium sp. MBES04]
MBESNS4_0559	Chromosome		K00548	K000	metH, MTR; 5-methyltetrahydrofolate--homocysteine methyltransferase [EC:2.1.1.13]	336.114	363.487	562.347	256.993	1.08144	1.67308	0.764601	gi|746344004|ref|WP_039388988.1|	5-methyltetrahydrofolate--homocysteine methyltransferase [Novosphingobium sp. MBES04] gi|735024863|dbj|GAM03854.1| 5-methyltetrahydrofolate--homocysteine methyltransferase [Novosphingobium sp. MBES04]
MBESNS4_0560	Chromosome			K000		162.796	151.915	268.274	119.855	0.93316	1.64791	0.736228	gi|746344006|ref|WP_039388990.1|	N-acetyltransferase [Novosphingobium sp. MBES04] gi|735024864|dbj|GAM03855.1| N-acetyltransferase GCN5 [Novosphingobium sp. MBES04]
MBESNS4_0561	Chromosome		K00548	K000	metH, MTR; 5-methyltetrahydrofolate--homocysteine methyltransferase [EC:2.1.1.13]	94.6012	93.4875	146.546	78.3093	0.988228	1.54909	0.827784	gi|746344008|ref|WP_039388992.1|	methionine synthase [Novosphingobium sp. MBES04] gi|735024865|dbj|GAM03856.1| 5-methyltetrahydrofolate--homocysteine methyltransferase [Novosphingobium sp. MBES04]
MBESNS4_0562	Chromosome			K000		400.51	512.157	445.268	482.614	1.27876	1.11175	1.205	gi|746344010|ref|WP_039388994.1|	hypothetical protein [Novosphingobium sp. MBES04] gi|735024866|dbj|GAM03857.1| hypothetical protein MBENS4_0855 [Novosphingobium sp. MBES04]
MBESNS4_0563	Chromosome			K000		2940.03	3849.94	3383.12	4240.04	1.30949	1.15071	1.44217		hypothetical protein
MBESNS4_0564	Chromosome		K03654	K000	recQ; ATP-dependent DNA helicase RecQ [EC:3.6.4.12]	97.1223	89.9042	112.71	89.2666	0.925681	1.1605	0.919116	gi|918033738|ref|WP_052321989.1|	DNA helicase RecQ [Novosphingobium sp. MBES04]
MBESNS4_0565	Chromosome		K21470	K000	ycbB; L,D-transpeptidase YcbB	311.253	331.025	353.296	406.123	1.06352	1.13508	1.3048	gi|746344014|ref|WP_039388998.1|	L,D-transpeptidase [Novosphingobium sp. MBES04] gi|735024869|dbj|GAM03860.1| hypothetical conserved protein [Novosphingobium sp. MBES04]
MBESNS4_0566	Chromosome		K15270	K000	sam; S-adenosylmethionine uptake transporter	41.1268	51.7739	38.4434	30.3482	1.25889	0.934752	0.737919	gi|935540447|ref|WP_054442294.1|	EamA/RhaT family transporter [Novosphingobium sp. ST904] gi|930196273|gb|KPH57684.1| permease [Novosphingobium sp. ST904]
MBESNS4_0567	Chromosome		K01681	K000	ACO, acnA; aconitate hydratase [EC:4.2.1.3]	1247.81	1172.43	986.668	897.68	0.939593	0.790723	0.719407	gi|746232212|ref|WP_039280829.1|	aconitate hydratase [Novosphingobium malaysiense] gi|733403135|gb|KHK92435.1| aconitate hydratase [Novosphingobium malaysiense]
MBESNS4_0568	Chromosome			K000		82.5934	117.838	92.227	84.1058	1.42672	1.11664	1.01831	gi|735024876|dbj|GAM03867.1|	hypothetical protein MBENS4_0865 [Novosphingobium sp. MBES04]
MBESNS4_0569	Chromosome		K03551	K000	ruvB; holliday junction DNA helicase RuvB [EC:3.6.4.12]	90.9487	70.6903	92.2479	72.4418	0.777255	1.01428	0.796513	gi|746344016|ref|WP_039389000.1|	Holliday junction branch migration DNA helicase RuvB [Novosphingobium sp. MBES04] gi|735024877|dbj|GAM03868.1| Holliday junction ATP-dependent DNA helicase RuvB [Novosphingobium sp. MBES04]
MBESNS4_0570	Chromosome			K000		63.1065	58.1433	58.5854	41.7012	0.921353	0.928357	0.660808	gi|735024878|dbj|GAM03869.1|	hypothetical conserved protein [Novosphingobium sp. MBES04]
MBESNS4_0571	Chromosome		K03550	K000	ruvA; holliday junction DNA helicase RuvA [EC:3.6.4.12]	82.5565	95.0403	78.9704	63.4636	1.15122	0.956563	0.76873	gi|746344020|ref|WP_039389004.1|	Holliday junction branch migration protein RuvA [Novosphingobium sp. MBES04] gi|735024879|dbj|GAM03870.1| Holliday junction ATP-dependent DNA helicase RuvA [Novosphingobium sp. MBES04]
MBESNS4_0572	Chromosome		K01159	K000	ruvC; crossover junction endodeoxyribonuclease RuvC [EC:3.1.22.4]	72.8215	86.6424	88.825	64.9662	1.18979	1.21976	0.892129	gi|746344022|ref|WP_039389006.1|	crossover junction endodeoxyribonuclease RuvC [Novosphingobium sp. MBES04] gi|735024880|dbj|GAM03871.1| crossover junction endodeoxyribonuclease RuvC [Novosphingobium sp. MBES04]
MBESNS4_0573	Chromosome			K000		323.799	331.595	311.012	292.401	1.02408	0.960509	0.903034	gi|746344024|ref|WP_039389008.1|	YebC/PmpR family DNA-binding transcriptional regulator [Novosphingobium sp. MBES04] gi|735024881|dbj|GAM03872.1| transcriptional regulator [Novosphingobium sp. MBES04]
MBESNS4_0574	Chromosome			K000		68.1299	59.3982	69.4076	50.5247	0.871837	1.01875	0.741593	gi|746344026|ref|WP_039389010.1|	hypothetical protein [Novosphingobium sp. MBES04] gi|735024882|dbj|GAM03873.1| hypothetical protein MBENS4_0871 [Novosphingobium sp. MBES04]
MBESNS4_0575	Chromosome			K000		53.6566	54.7798	55.651	44.7287	1.02093	1.03717	0.833609	gi|746344028|ref|WP_039389012.1|	12-oxophytodienoate reductase [Novosphingobium sp. MBES04] gi|735024883|dbj|GAM03874.1| NADH:flavin oxidoreductase/NADH oxidase [Novosphingobium sp. MBES04]
MBESNS4_0576	Chromosome			K000		163.295	200.001	206.063	193.878	1.22478	1.2619	1.18728	gi|746344030|ref|WP_039389014.1|	transcriptional regulator [Novosphingobium sp. MBES04] gi|735024884|dbj|GAM03875.1| transcriptional regulator [Novosphingobium sp. MBES04]
MBESNS4_0577	Chromosome			K000		117.349	138.067	141.772	135.624	1.17655	1.20813	1.15573	gi|746344032|ref|WP_039389016.1|	hypothetical protein [Novosphingobium sp. MBES04] gi|735024885|dbj|GAM03876.1| hypothetical conserved protein [Novosphingobium sp. MBES04]
MBESNS4_0578	Chromosome			K000		102.083	107.876	117.289	100.899	1.05675	1.14896	0.988407	gi|746344033|ref|WP_039389017.1|	CAAX amino protease [Novosphingobium sp. MBES04] gi|735024886|dbj|GAM03877.1| CAAX amino terminal protease [Novosphingobium sp. MBES04]
MBESNS4_0579	Chromosome			K000		116.902	149.007	156.611	151.87	1.27463	1.33968	1.29913	gi|746344035|ref|WP_039389019.1|	DUF2312 domain-containing protein [Novosphingobium sp. MBES04] gi|735024887|dbj|GAM03878.1| hypothetical conserved protein [Novosphingobium sp. MBES04]
MBESNS4_0580	Chromosome			K000		30.7418	45.4153	28.3244	23.0106	1.47732	0.921365	0.748512	gi|746344037|ref|WP_039389021.1|	acyltransferase [Novosphingobium sp. MBES04]
MBESNS4_0581	Chromosome			K000		49.2368	57.6991	57.0119	44.7011	1.17187	1.15791	0.907879	gi|735024889|dbj|GAM03880.1|	permease [Novosphingobium sp. MBES04]
MBESNS4_0582	Chromosome		K09948	K000	K09948; uncharacterized protein	150.044	165.359	198.904	154.806	1.10207	1.32564	1.03174	gi|1181290990|ref|WP_084591942.1|	hypothetical protein [Novosphingobium sp. MBES04]
MBESNS4_0583	Chromosome		K00873	K000	PK, pyk; pyruvate kinase [EC:2.7.1.40]	168.099	193.625	234.941	190.49	1.15185	1.39763	1.1332	gi|746344039|ref|WP_039389023.1|	pyruvate kinase [Novosphingobium sp. MBES04] gi|735024890|dbj|GAM03881.1| pyruvate kinase [Novosphingobium sp. MBES04]
MBESNS4_0584	Chromosome			K000		91.9055	93.1478	109.361	73.5788	1.01352	1.18993	0.800592	gi|746344041|ref|WP_039389025.1|	LysE family translocator [Novosphingobium sp. MBES04] gi|735024891|dbj|GAM03882.1| lysine exporter protein LysE/YggA [Novosphingobium sp. MBES04]
MBESNS4_0585	Chromosome		K06997	K000	yggS, PROSC; PLP dependent protein	85.82	108.581	100.045	87.7925	1.26522	1.16576	1.02298	gi|746344043|ref|WP_039389027.1|	YggS family pyridoxal phosphate enzyme [Novosphingobium sp. MBES04]
MBESNS4_0586	Chromosome		K00788	K000	thiE; thiamine-phosphate pyrophosphorylase [EC:2.5.1.3]	54.0702	81.3131	46.9307	39.4894	1.50384	0.867959	0.730336	gi|746344045|ref|WP_039389029.1|	thiamine phosphate synthase [Novosphingobium sp. MBES04] gi|735024893|dbj|GAM03884.1| thiamine monophosphate synthase [Novosphingobium sp. MBES04]
MBESNS4_0587	Chromosome		K03466	K000	ftsK, spoIIIE; DNA segregation ATPase FtsK/SpoIIIE, S-DNA-T family	289.21	286.468	328.766	333.119	0.99052	1.13677	1.15182	gi|746346837|ref|WP_039391727.1|	DNA translocase FtsK [Novosphingobium sp. MBES04] gi|735024894|dbj|GAM03885.1| DNA segregation ATPase FtsK/SpoIIIE [Novosphingobium sp. MBES04]
MBESNS4_0588	Chromosome			K000		155.488	131.666	165.645	159.17	0.846791	1.06532	1.02369	gi|746344046|ref|WP_039389030.1|	hypothetical protein [Novosphingobium sp. MBES04] gi|735024895|dbj|GAM03886.1| hypothetical conserved protein [Novosphingobium sp. MBES04]
MBESNS4_0589	Chromosome		K03455	K000	TC.KEF; monovalent cation:H+ antiporter-2, CPA2 family	96.3897	101.782	113.162	102.835	1.05594	1.174	1.06686	gi|746344048|ref|WP_039389032.1|	sodium:proton exchanger [Novosphingobium sp. MBES04] gi|735024896|dbj|GAM03887.1| sodium/hydrogen exchanger [Novosphingobium sp. MBES04]
MBESNS4_0590	Chromosome		K03719	K000	lrp; Lrp/AsnC family transcriptional regulator, leucine-responsive regulatory protein	40.9274	48.7261	38.2611	26.8057	1.19055	0.934854	0.654957	gi|735024897|dbj|GAM03888.1|	AsnC family transcriptional regulator [Novosphingobium sp. MBES04]
MBESNS4_0591	Chromosome		K00259	K000	ald; alanine dehydrogenase [EC:1.4.1.1]	14858.8	15924.7	14696.7	16818.6	1.07173	0.989094	1.13189	gi|746344053|ref|WP_039389037.1|	alanine dehydrogenase [Novosphingobium sp. MBES04] gi|735024898|dbj|GAM03889.1| alanine dehydrogenase [Novosphingobium sp. MBES04]
MBESNS4_0592	Chromosome		K02488	K000	pleD; two-component system, cell cycle response regulator	49.1449	50.5962	46.3446	38.6912	1.02953	0.943018	0.787287	gi|746344054|ref|WP_039389038.1|	diguanylate cyclase [Novosphingobium sp. MBES04] gi|735024899|dbj|GAM03890.1| diguanylate cyclase [Novosphingobium sp. MBES04]
MBESNS4_0593	Chromosome		K07107	K000	ybgC; acyl-CoA thioester hydrolase [EC:3.1.2.-]	103.126	91.3005	124.301	112.917	0.885332	1.20533	1.09495	gi|746344057|ref|WP_039389041.1|	thioesterase [Novosphingobium sp. MBES04] gi|735024900|dbj|GAM03891.1| thioesterase-like protein [Novosphingobium sp. MBES04]
MBESNS4_0594	Chromosome		K01354	K000	ptrB; oligopeptidase B [EC:3.4.21.83]	121.92	146.537	156.897	146.423	1.20191	1.28688	1.20097	gi|735024901|dbj|GAM03892.1|	oligopeptidase B [Novosphingobium sp. MBES04]
MBESNS4_0595	Chromosome		K01262	K000	pepP; Xaa-Pro aminopeptidase [EC:3.4.11.9]	234.61	227.274	240.046	241.729	0.968733	1.02317	1.03035	gi|1158463250|emb|SLJ94521.1|	Xaa-Pro aminopeptidase [Novosphingobium mathurense]
MBESNS4_0596	Chromosome			K000		116.229	152.834	131.51	106.5	1.31494	1.13147	0.916297	gi|746344059|ref|WP_039389043.1|	cupin [Novosphingobium sp. MBES04] gi|735024904|dbj|GAM03895.1| cupin [Novosphingobium sp. MBES04]
MBESNS4_0597	Chromosome			K000		197.246	250.435	257.62	2172.12	1.26966	1.30609	11.0123	gi|746344060|ref|WP_039389044.1|	hypothetical protein [Novosphingobium sp. MBES04] gi|735024905|dbj|GAM03896.1| calcium-binding protein [Novosphingobium sp. MBES04]
MBESNS4_0598	Chromosome		K02483	K000	two-component system, OmpR family, response regulator	87.1573	84.5331	93.6785	437.641	0.969891	1.07482	5.02128	gi|746344061|ref|WP_039389045.1|	DNA-binding response regulator [Novosphingobium sp. MBES04] gi|735024906|dbj|GAM03897.1| two component transcriptional regulator [Novosphingobium sp. MBES04]
MBESNS4_0599	Chromosome			K000		64.1102	74.0296	68.9053	145.701	1.15472	1.07479	2.27266	gi|746344063|ref|WP_039389047.1|	sensor histidine kinase [Novosphingobium sp. MBES04] gi|735024907|dbj|GAM03898.1| sensor signal transduction histidine kinase [Novosphingobium sp. MBES04]
MBESNS4_0600	Chromosome			K000		107.326	108.681	125.739	103.854	1.01262	1.17157	0.967657	gi|918033740|ref|WP_052321991.1|	hypothetical protein [Novosphingobium sp. MBES04] gi|735024908|dbj|GAM03899.1| hypothetical conserved protein [Novosphingobium sp. MBES04]
MBESNS4_0601	Chromosome		K06915	K000	K06915; uncharacterized protein	62.2855	88.5395	68.5301	57.0484	1.42151	1.10026	0.915918	gi|746344067|ref|WP_039389051.1|	ATP-binding protein [Novosphingobium sp. MBES04] gi|735024909|dbj|GAM03900.1| hypothetical conserved protein [Novosphingobium sp. MBES04]
MBESNS4_0602	Chromosome		K03342	K000	pabBC; para-aminobenzoate synthetase / 4-amino-4-deoxychorismate lyase [EC:2.6.1.85 4.1.3.38]	69.643	71.4259	74.2622	56.0353	1.0256	1.06633	0.804608	gi|746344069|ref|WP_039389053.1|	aminodeoxychorismate synthase, component I [Novosphingobium sp. MBES04] gi|735024910|dbj|GAM03901.1| para-aminobenzoate synthetase component I [Novosphingobium sp. MBES04]
MBESNS4_0603	Chromosome		K00812	K000	aspB; aspartate aminotransferase [EC:2.6.1.1]	112.973	123.946	133.034	104.787	1.09713	1.17757	0.927543	gi|735024911|dbj|GAM03902.1|	aspartate aminotransferase [Novosphingobium sp. MBES04]
MBESNS4_0604	Chromosome		K06177	K000	rluA; tRNA pseudouridine32 synthase / 23S rRNA pseudouridine746 synthase [EC:5.4.99.28 5.4.99.29]	153.5	148.603	172.479	126.723	0.968101	1.12364	0.825555	gi|746232142|ref|WP_039280759.1|	RNA pseudouridine synthase [Novosphingobium malaysiense] gi|733403102|gb|KHK92402.1| pseudouridine synthase [Novosphingobium malaysiense]
MBESNS4_0605	Chromosome		K15034	K000	yaeJ; ribosome-associated protein	107.223	95.7074	105.784	85.9411	0.892599	0.986578	0.801516	gi|746344073|ref|WP_039389057.1|	aminoacyl-tRNA hydrolase [Novosphingobium sp. MBES04] gi|735024913|dbj|GAM03904.1| class I peptide chain release factor domain-containing protein [Novosphingobium sp. MBES04]
MBESNS4_0606	Chromosome			K000		211.827	225.927	226.132	233.782	1.06656	1.06753	1.10365	gi|746344074|ref|WP_039389058.1|	hypothetical protein [Novosphingobium sp. MBES04] gi|735024914|dbj|GAM03905.1| hypothetical conserved protein [Novosphingobium sp. MBES04]
MBESNS4_0607	Chromosome			K000		483.918	622.895	684.058	733.895	1.28719	1.41358	1.51657	gi|746344076|ref|WP_039389060.1|	hypothetical protein [Novosphingobium sp. MBES04] gi|735024915|dbj|GAM03906.1| hypothetical conserved protein [Novosphingobium sp. MBES04]
MBESNS4_0608	Chromosome			K000		106.685	122.284	121.533	102.31	1.14622	1.13917	0.958989	gi|735024916|dbj|GAM03907.1|	extracellular solute-binding protein [Novosphingobium sp. MBES04]
MBESNS4_0609	Chromosome			K000		137.338	163.956	185.091	144.618	1.19381	1.3477	1.053	gi|746344078|ref|WP_039389062.1|	pilus assembly protein PilZ [Novosphingobium sp. MBES04] gi|735024917|dbj|GAM03908.1| pilus protein PilZ [Novosphingobium sp. MBES04]
MBESNS4_0610	Chromosome		K06204	K000	dksA; DnaK suppressor protein	605.647	838.139	959.145	817.497	1.38388	1.58367	1.34979	gi|746344080|ref|WP_039389064.1|	RNA polymerase-binding protein DksA [Novosphingobium sp. MBES04]
MBESNS4_0611	Chromosome			K000		42.0776	89.8442	40.4632	35.8373	2.1352	0.961635	0.851696	gi|746344082|ref|WP_039389066.1|	hypothetical protein [Novosphingobium sp. MBES04] gi|735024919|dbj|GAM03910.1| Sel1 repeat-containing protein [Novosphingobium sp. MBES04]
MBESNS4_0612	Chromosome		K09919	K000	K09919; uncharacterized protein	41.5342	61.7079	50.0256	41.6226	1.48571	1.20444	1.00213	gi|746344083|ref|WP_039389067.1|	N-acetyltransferase [Novosphingobium sp. MBES04] gi|735024920|dbj|GAM03911.1| hypothetical conserved protein [Novosphingobium sp. MBES04]
MBESNS4_0613	Chromosome			K000		84.614	74.1938	80.8584	67.3638	0.876851	0.955615	0.796131	gi|746344084|ref|WP_039389068.1|	glycerophosphodiester phosphodiesterase [Novosphingobium sp. MBES04] gi|735024921|dbj|GAM03912.1| glycerophosphoryl diester phosphodiesterase [Novosphingobium sp. MBES04]
MBESNS4_0614	Chromosome			K000		166.853	152.836	184.971	154.586	0.915997	1.10859	0.92648	gi|746344085|ref|WP_039389069.1|	endoribonuclease [Novosphingobium sp. MBES04] gi|735024922|dbj|GAM03913.1| endoribonuclease L-PSP [Novosphingobium sp. MBES04]
MBESNS4_0615	Chromosome			K000		128.375	155.224	158.719	135.216	1.20914	1.23637	1.0533	gi|746232125|ref|WP_039280742.1|	hypothetical protein [Novosphingobium malaysiense] gi|733403092|gb|KHK92392.1| hypothetical protein LK12_06175 [Novosphingobium malaysiense]
MBESNS4_0616	Chromosome		K11443	K000	divK; two-component system, cell cycle response regulator DivK	127.609	175.354	148.373	113.479	1.37416	1.16272	0.889277	gi|735024926|dbj|GAM03917.1|	two-component system PleD family response regulator DivK [Novosphingobium sp. MBES04]
MBESNS4_0617	Chromosome			K000		525.415	830.167	653.368	509.953	1.58002	1.24353	0.970572	gi|735024927|dbj|GAM03918.1|	phosphopantetheine-binding protein [Novosphingobium sp. MBES04]
MBESNS4_0618	Chromosome		K00639	K000	kbl, GCAT; glycine C-acetyltransferase [EC:2.3.1.29]	297.046	336.061	319.57	265.98	1.13135	1.07583	0.895419	gi|918033741|ref|WP_052321992.1|	8-amino-7-oxononanoate synthase [Novosphingobium sp. MBES04] gi|735024928|dbj|GAM03919.1| glycine C-acetyltransferase [Novosphingobium sp. MBES04]
MBESNS4_0619	Chromosome		K19784	K000	chrR; chromate reductase	146.072	154.855	139.877	147.604	1.06013	0.957591	1.01049	gi|746344089|ref|WP_039389073.1|	NADPH-dependent oxidoreductase [Novosphingobium sp. MBES04] gi|735024929|dbj|GAM03920.1| NADPH-dependent FMN reductase [Novosphingobium sp. MBES04]
MBESNS4_0620	Chromosome			K000		53.7667	67.6903	61.0078	51.4374	1.25896	1.13468	0.956678	gi|746344091|ref|WP_039389075.1|	DedA family protein [Novosphingobium sp. MBES04] gi|735024930|dbj|GAM03921.1| cytochrome B561 [Novosphingobium sp. MBES04]
MBESNS4_0621	Chromosome			K000		41.5858	37.9272	28.2417	23.5899	0.912022	0.679119	0.567258	gi|918033742|ref|WP_052321993.1|	hypothetical protein [Novosphingobium sp. MBES04] gi|735024931|dbj|GAM03922.1| hypothetical conserved protein [Novosphingobium sp. MBES04]
MBESNS4_0622	Chromosome			K000		55.2661	87.6128	44.7288	34.8428	1.58529	0.809335	0.630456	gi|735024932|dbj|GAM03923.1|	ATP-binding protein [Novosphingobium sp. MBES04]
MBESNS4_0623	Chromosome			K000		47.1096	59.1222	37.0188	28.8112	1.25499	0.785801	0.611577	gi|918033743|ref|WP_052321994.1|	portal protein [Novosphingobium sp. MBES04] gi|735024933|dbj|GAM03924.1| genetic exchange protein [Novosphingobium sp. MBES04]
MBESNS4_0624	Chromosome			K000		34.35	64.1543	25.9906	19.5539	1.86767	0.756642	0.569257	gi|746344093|ref|WP_039389077.1|	hypothetical protein [Novosphingobium sp. MBES04] gi|735024934|dbj|GAM03925.1| hypothetical conserved protein [Novosphingobium sp. MBES04]
MBESNS4_0625	Chromosome		K06904	K000	K06904; uncharacterized protein	55.9376	108.295	43.2431	34.3356	1.936	0.773059	0.613819	gi|738619803|ref|WP_036529506.1|	peptidase U35 [Novosphingobium resinovorum]
MBESNS4_0626	Chromosome			K000		59.5209	59.7993	44.7045	33.0564	1.00468	0.751071	0.555375	gi|746344095|ref|WP_039389079.1|	phage major capsid protein [Novosphingobium sp. MBES04] gi|735024937|dbj|GAM03928.1| phage capsid protein [Novosphingobium sp. MBES04]
MBESNS4_0627	Chromosome			K000		51.7881	85.646	39.754	29.7581	1.65378	0.767628	0.574611	gi|746344096|ref|WP_039389080.1|	hypothetical protein [Novosphingobium sp. MBES04] gi|735024938|dbj|GAM03929.1| hypothetical conserved protein [Novosphingobium sp. MBES04]
MBESNS4_0628	Chromosome			K000		62.0948	79.8279	49.5827	37.0991	1.28558	0.798501	0.597459	gi|746344099|ref|WP_039389083.1|	hypothetical protein [Novosphingobium sp. MBES04] gi|735024940|dbj|GAM03931.1| hypothetical conserved protein [Novosphingobium sp. MBES04]
MBESNS4_0629	Chromosome			K000		24.4937	20.5981	18.8747	11.9206	0.840952	0.770594	0.486679	gi|746344101|ref|WP_039389085.1|	phage tail protein [Novosphingobium sp. MBES04] gi|735024941|dbj|GAM03932.1| phage tail protein [Novosphingobium sp. MBES04]
MBESNS4_0630	Chromosome			K000		42.6155	59.1801	28.6571	26.6041	1.3887	0.672457	0.624283	gi|746344103|ref|WP_039389087.1|	hypothetical protein [Novosphingobium sp. MBES04] gi|735024942|dbj|GAM03933.1| hypothetical conserved protein [Novosphingobium sp. MBES04]
MBESNS4_0631	Chromosome			K000		42.8607	49.2292	31.0749	21.8215	1.14859	0.72502	0.509126	gi|746344105|ref|WP_039389089.1|	phage tail assembly chaperone [Novosphingobium sp. MBES04] gi|735024943|dbj|GAM03934.1| hypothetical conserved protein [Novosphingobium sp. MBES04]
MBESNS4_0632	Chromosome			K000		56.2425	53.9219	45.8462	33.6972	0.958739	0.815152	0.59914	gi|746344107|ref|WP_039389091.1|	hypothetical protein [Novosphingobium sp. MBES04] gi|735024944|dbj|GAM03935.1| tail tape meausure protein [Novosphingobium sp. MBES04]
MBESNS4_0633	Chromosome			K000		37.5895	47.1628	27.6335	22.4085	1.25468	0.735139	0.596137	gi|1070094256|ref|WP_069708840.1|	TIGR02217 family protein [Novosphingobium resinovorum] gi|1069774237|gb|AOR78004.1| hypothetical protein BES08_15525 [Novosphingobium resinovorum]
MBESNS4_0634	Chromosome			K000		38.4909	46.1992	31.1248	24.9641	1.20026	0.808627	0.648572	gi|746344109|ref|WP_039389093.1|	hypothetical protein [Novosphingobium sp. MBES04] gi|735024947|dbj|GAM03938.1| hypothetical conserved protein [Novosphingobium sp. MBES04]
MBESNS4_0635	Chromosome			K000		84.9981	148.781	73.5153	55.0702	1.75041	0.864905	0.647899	gi|918033744|ref|WP_052321995.1|	hypothetical protein [Novosphingobium sp. MBES04] gi|735024948|dbj|GAM03939.1| hypothetical conserved protein [Novosphingobium sp. MBES04]
MBESNS4_0636	Chromosome			K000		56.9828	57.7819	43.3379	29.6306	1.01402	0.760544	0.519992	gi|735024949|dbj|GAM03940.1|	hypothetical protein MBENS4_0938 [Novosphingobium sp. MBES04]
MBESNS4_0637	Chromosome			K000		55.351	76.4171	42.9835	33.9823	1.38059	0.776563	0.613942	gi|735024950|dbj|GAM03941.1|	hypothetical conserved protein [Novosphingobium sp. MBES04]
MBESNS4_0638	Chromosome			K000		227.915	295.475	287.603	178.933	1.29642	1.26189	0.785086	gi|746344110|ref|WP_039389094.1|	hypothetical protein [Novosphingobium sp. MBES04] gi|735024951|dbj|GAM03942.1| hypothetical conserved protein [Novosphingobium sp. MBES04]
MBESNS4_0639	Chromosome			K000		15377.5	14130.1	15066.4	12606	0.918881	0.979774	0.819771	gi|935540169|ref|WP_054442186.1|	flagellar motor protein MotB [Novosphingobium sp. ST904] gi|930196159|gb|KPH57570.1| flagellar motor protein MotB [Novosphingobium sp. ST904]
MBESNS4_0640	Chromosome		K06920	K000	queC; 7-cyano-7-deazaguanine synthase [EC:6.3.4.20]	176.945	217.178	198.396	181.176	1.22737	1.12123	1.02391	gi|746344111|ref|WP_039389095.1|	7-cyano-7-deazaguanine synthase [Novosphingobium sp. MBES04] gi|735024953|dbj|GAM03944.1| ExsB protein [Novosphingobium sp. MBES04]
MBESNS4_0641	Chromosome			K000		112.642	107.548	107.281	91.2401	0.954782	0.95241	0.810001	gi|735024954|dbj|GAM03945.1|	hypothetical conserved protein [Novosphingobium sp. MBES04]
MBESNS4_0642	Chromosome		K04083	K000	hslO; molecular chaperone Hsp33	124.077	91.5025	105.278	90.3753	0.737468	0.848489	0.728383	gi|1181290992|ref|WP_084591944.1|	molecular chaperone Hsp33 [Novosphingobium sp. MBES04] gi|735024955|dbj|GAM03946.1| molecular chaperone Hsp33 [Novosphingobium sp. MBES04]
MBESNS4_0643	Chromosome		K00611	K000	OTC, argF, argI; ornithine carbamoyltransferase [EC:2.1.3.3]	189.211	183.77	181.179	164.912	0.971244	0.957551	0.87158	gi|746344114|ref|WP_039389098.1|	ornithine carbamoyltransferase [Novosphingobium sp. MBES04] gi|735024956|dbj|GAM03947.1| ornithine carbamoyltransferase [Novosphingobium sp. MBES04]
MBESNS4_0644	Chromosome		K00821	K000	argD; acetylornithine/N-succinyldiaminopimelate aminotransferase [EC:2.6.1.11 2.6.1.17]	256.772	254.311	215.802	226.996	0.990412	0.840441	0.884035	gi|735024957|dbj|GAM03948.1|	acetylornithine/N-succinyldiaminopimelate aminotransferase [Novosphingobium sp. MBES04]
MBESNS4_0645	Chromosome		K03704	K000	cspA; cold shock protein (beta-ribbon, CspA family)	2051.26	1593.4	2026.49	1488.88	0.776794	0.987927	0.72584	gi|746344117|ref|WP_039389101.1|	cold-shock protein [Novosphingobium sp. MBES04]
MBESNS4_0646	Chromosome			K000		1579.45	1602.24	1830.49	1897.88	1.01443	1.15894	1.2016	gi|735024959|dbj|GAM03950.1|	hypothetical conserved protein [Novosphingobium sp. MBES04]
MBESNS4_0647	Chromosome			K000		246.159	276.633	307.49	264.031	1.1238	1.24915	1.07261	gi|746344119|ref|WP_039389103.1|	TIGR01244 family protein [Novosphingobium sp. MBES04] gi|735024960|dbj|GAM03951.1| hypothetical conserved protein [Novosphingobium sp. MBES04]
MBESNS4_0648	Chromosome		K04751	K000	glnB; nitrogen regulatory protein P-II 1	151.365	205.575	193.081	172.654	1.35815	1.2756	1.14065	gi|735024961|dbj|GAM03952.1|	P2-like signal transmitter protein GlnK [Novosphingobium sp. MBES04]
MBESNS4_0649	Chromosome		K03320	K000	amt, AMT, MEP; ammonium transporter, Amt family	24.9269	35.7102	80.21	29.5114	1.4326	3.21781	1.18392	gi|746344120|ref|WP_039389104.1|	ammonia channel protein [Novosphingobium sp. MBES04] gi|735024962|dbj|GAM03953.1| ammonia permease [Novosphingobium sp. MBES04]
MBESNS4_0650	Chromosome		K04751	K000	glnB; nitrogen regulatory protein P-II 1	44.3337	61.3345	131.235	47.2008	1.38347	2.96017	1.06467	gi|746344122|ref|WP_039389106.1|	P-II family nitrogen regulator [Novosphingobium sp. MBES04] gi|735024963|dbj|GAM03954.1| nitrogen regulatory protein P-II [Novosphingobium sp. MBES04]
MBESNS4_0651	Chromosome			K000		51.2584	57.7023	59.1259	49.222	1.12571	1.15349	0.960271	gi|746344124|ref|WP_039389108.1|	endonuclease [Novosphingobium sp. MBES04] gi|735024964|dbj|GAM03955.1| metal-dependent hydrolase [Novosphingobium sp. MBES04]
MBESNS4_0652	Chromosome		K02837	K000	prfC; peptide chain release factor 3	138.833	163.675	151.272	141.05	1.17893	1.0896	1.01597	gi|746344126|ref|WP_039389110.1|	peptide chain release factor 3 [Novosphingobium sp. MBES04] gi|735024965|dbj|GAM03956.1| peptide chain release factor RF-3 [Novosphingobium sp. MBES04]
MBESNS4_0653	Chromosome		K16066	K000	ydfG; malonic semialdehyde reductase [EC:1.1.1.-]	273.828	259.048	265.733	276.239	0.946027	0.970439	1.00881	gi|746344128|ref|WP_039389112.1|	malonic semialdehyde reductase [Novosphingobium sp. MBES04] gi|735024966|dbj|GAM03957.1| oxidoreductase [Novosphingobium sp. MBES04]
MBESNS4_0654	Chromosome			K000		182.222	190.791	199.685	168.229	1.04703	1.09583	0.923209	gi|746344130|ref|WP_039389114.1|	aldose epimerase [Novosphingobium sp. MBES04] gi|735024967|dbj|GAM03958.1| aldose 1-epimerase [Novosphingobium sp. MBES04]
MBESNS4_0655	Chromosome		K01890	K000	FARSB, pheT; phenylalanyl-tRNA synthetase beta chain [EC:6.1.1.20]	250.036	253.348	250.471	216.219	1.01325	1.00174	0.86475	gi|746344131|ref|WP_039389115.1|	phenylalanine--tRNA ligase subunit beta [Novosphingobium sp. MBES04] gi|735024968|dbj|GAM03959.1| phenylalanyl-tRNA synthetase subunit beta [Novosphingobium sp. MBES04]
MBESNS4_0656	Chromosome		K01889	K000	FARSA, pheS; phenylalanyl-tRNA synthetase alpha chain [EC:6.1.1.20]	243.289	283.078	227.368	221.479	1.16355	0.93456	0.910355	gi|735024969|dbj|GAM03960.1|	phenylalanyl-tRNA synthetase subunit alpha [Novosphingobium sp. MBES04]
MBESNS4_0657	Chromosome			K000		114.423	150.277	128.793	136.526	1.31334	1.12558	1.19317	gi|1181290993|ref|WP_084591945.1|	AraC family transcriptional regulator [Novosphingobium sp. MBES04]
MBESNS4_0658	Chromosome		K02887	RP	RP-L20, MRPL20, rplT; large subunit ribosomal protein L20	1820.95	1654.32	1541.02	1426.71	0.908495	0.846273	0.783499	gi|746344133|ref|WP_039389117.1|	50S ribosomal protein L20 [Novosphingobium sp. MBES04] gi|735024971|dbj|GAM03962.1| 50S ribosomal protein L20 [Novosphingobium sp. MBES04]
MBESNS4_0659	Chromosome		K02916	RP	RP-L35, MRPL35, rpmI; large subunit ribosomal protein L35	3413.67	3363.55	3209.3	2878.14	0.985319	0.940133	0.843122	gi|494070780|ref|WP_007012839.1|	MULTISPECIES: 50S ribosomal protein L35 [Novosphingobium] gi|333940945|emb|CCA94303.1| large subunit ribosomal protein L35 [Novosphingobium sp. PP1Y] gi|357599439|gb|EHJ61152.1| large subunit ribosomal protein L35 [Novosphingobium pentaromativorans US6-1] gi|698180637|gb|AIT80162.1| 50S ribosomal protein L35 [Novosphingobium pentaromativorans US6-1] gi|735024972|dbj|GAM03963.1| 50S ribosomal prot…
MBESNS4_0660	Chromosome			K000		72.1325	95.9533	66.0298	49.1141	1.33024	0.915396	0.680887	gi|1181290995|ref|WP_084591947.1|	hypothetical protein [Novosphingobium sp. MBES04]
MBESNS4_0661	Chromosome			K000		59.1068	59.2419	47.2037	36.7034	1.00229	0.798617	0.620968	gi|918033747|ref|WP_052321998.1|	gamma-glutamylcyclotransferase [Novosphingobium sp. MBES04] gi|735024975|dbj|GAM03966.1| hypothetical protein MBENS4_0964 [Novosphingobium sp. MBES04]
MBESNS4_0662	Chromosome		K01092	K000	E3.1.3.25, IMPA, suhB; myo-inositol-1(or 4)-monophosphatase [EC:3.1.3.25]	92.7746	92.3433	97.7941	76.9405	0.99535	1.0541	0.829327	gi|746344140|ref|WP_039389124.1|	histidinol-phosphatase [Novosphingobium sp. MBES04] gi|735024976|dbj|GAM03967.1| inositol monophosphatase [Novosphingobium sp. MBES04]
MBESNS4_0663	Chromosome			K000		59.9688	64.4308	96.764	66.1698	1.07441	1.61357	1.1034	gi|746344142|ref|WP_039389126.1|	AraC family transcriptional regulator [Novosphingobium sp. MBES04]
MBESNS4_0664	Chromosome		K00948	K000	PRPS, prsA; ribose-phosphate pyrophosphokinase [EC:2.7.6.1]	206.803	208.605	215.565	163.555	1.00872	1.04237	0.790872	gi|746344144|ref|WP_039389128.1|	phosphoribosylpyrophosphate synthetase [Novosphingobium sp. MBES04] gi|735024978|dbj|GAM03969.1| ribose-phosphate pyrophosphokinase [Novosphingobium sp. MBES04]
MBESNS4_0665	Chromosome		K11532	K000	glpX-SEBP; fructose-1,6-bisphosphatase II / sedoheptulose-1,7-bisphosphatase [EC:3.1.3.11 3.1.3.37]	600.055	694.309	774.999	574.881	1.15707	1.29154	0.958046	gi|746344145|ref|WP_039389129.1|	fructose-bisphosphatase class II [Novosphingobium sp. MBES04]
MBESNS4_0666	Chromosome			K000		97.0921	136.425	124.212	97.9669	1.40511	1.27933	1.00901	gi|735024980|dbj|GAM03971.1|	hypothetical conserved protein [Novosphingobium sp. MBES04]
MBESNS4_0667	Chromosome		K00003	K000	E1.1.1.3; homoserine dehydrogenase [EC:1.1.1.3]	298.102	252.643	282.349	266.744	0.847507	0.947157	0.89481	gi|746344147|ref|WP_039389131.1|	homoserine dehydrogenase [Novosphingobium sp. MBES04] gi|735024981|dbj|GAM03972.1| homoserine dehydrogenase [Novosphingobium sp. MBES04]
MBESNS4_0668	Chromosome			K000		417.048	374.226	270.963	464.543	0.897321	0.649717	1.11388	gi|746344149|ref|WP_039389133.1|	hypothetical protein [Novosphingobium sp. MBES04]
MBESNS4_0669	Chromosome		K03832	K000	tonB; periplasmic protein TonB	1481.49	1715.5	2215.35	2113.78	1.15796	1.49535	1.4268	gi|746344151|ref|WP_039389135.1|	energy transducer TonB [Novosphingobium sp. MBES04]
MBESNS4_0670	Chromosome		K03561	K000	exbB; biopolymer transport protein ExbB	3538.59	3138.94	4271.13	4277.3	0.88706	1.20702	1.20876	gi|746344153|ref|WP_039389137.1|	flagellar motor protein MotA [Novosphingobium sp. MBES04] gi|735024984|dbj|GAM03975.1| MotA/TolQ/ExbB proton channel [Novosphingobium sp. MBES04]
MBESNS4_0671	Chromosome		K03559	K000	exbD; biopolymer transport protein ExbD	1339.05	1279.99	2151.83	1606.94	0.955892	1.60698	1.20006	gi|530276272|gb|EQB18494.1|	biopolymer transporter ExbD [Novosphingobium lindaniclasticum LE124]
MBESNS4_0672	Chromosome		K03559	K000	exbD; biopolymer transport protein ExbD	1486.01	1287.43	2200.39	1554.29	0.866366	1.48074	1.04595	gi|746344156|ref|WP_039389140.1|	biopolymer transporter ExbD [Novosphingobium sp. MBES04]
MBESNS4_0673	Chromosome		K03724	K000	lhr; ATP-dependent helicase Lhr and Lhr-like helicase [EC:3.6.4.-]	55.2265	56.4267	57.1771	45.6966	1.02173	1.03532	0.82744	gi|1056255295|ref|WP_067733022.1|	DNA ligase-associated DEXH box helicase [Novosphingobium naphthalenivorans]
MBESNS4_0674	Chromosome		K01840	K000	manB; phosphomannomutase [EC:5.4.2.8]	66.2709	78.5033	63.2889	44.9483	1.18458	0.955004	0.678251	gi|918033748|ref|WP_052321999.1|	phosphomannomutase/phosphoglucomutase [Novosphingobium sp. MBES04] gi|735024989|dbj|GAM03980.1| phosphomannomutase [Novosphingobium sp. MBES04]
MBESNS4_0675	Chromosome			K000		138.427	102.904	148.952	107.808	0.743385	1.07603	0.778805	gi|746344157|ref|WP_039389141.1|	hypothetical protein [Novosphingobium sp. MBES04] gi|735024990|dbj|GAM03981.1| molecular chaperone DnaJ [Novosphingobium sp. MBES04]
MBESNS4_0676	Chromosome		K03496	K000	parA, soj; chromosome partitioning protein	175.269	159.287	247.207	137.159	0.908811	1.41044	0.78256	gi|948111045|ref|WP_056769561.1|	ATPase [Novosphingobium sp. Leaf2] gi|944568097|gb|KQM20293.1| ATPase [Novosphingobium sp. Leaf2]
MBESNS4_0677	Chromosome		K01918	K000	panC; pantoate--beta-alanine ligase [EC:6.3.2.1]	82.221	82.5461	74.8975	64.7878	1.00395	0.91093	0.787971	gi|746344159|ref|WP_039389143.1|	pantoate--beta-alanine ligase [Novosphingobium sp. MBES04]
MBESNS4_0678	Chromosome		K02483	K000	two-component system, OmpR family, response regulator	320.698	450.159	285.852	315.828	1.40369	0.891343	0.984814	gi|746344161|ref|WP_039389145.1|	DNA-binding response regulator [Novosphingobium sp. MBES04] gi|735024994|dbj|GAM03985.1| OmpR family two-component system response regulator [Novosphingobium sp. MBES04]
MBESNS4_0679	Chromosome		K14980	K000	chvG; two-component system, OmpR family, sensor histidine kinase ChvG [EC:2.7.13.3]	335.403	387.67	302.915	361.72	1.15583	0.903136	1.07846	gi|918033749|ref|WP_052322000.1|	sensor histidine kinase [Novosphingobium sp. MBES04] gi|735024995|dbj|GAM03986.1| two-component system sensor histidine kinase [Novosphingobium sp. MBES04]
MBESNS4_0680	Chromosome			K000		348.349	354.428	335.188	395.513	1.01745	0.962217	1.13539	gi|746232037|ref|WP_039280656.1|	hypothetical protein [Novosphingobium malaysiense] gi|733403033|gb|KHK92333.1| hypothetical protein LK12_05810 [Novosphingobium malaysiense]
MBESNS4_0681	Chromosome			K000		55.8226	72.2621	55.3746	61.6435	1.2945	0.991975	1.10428	gi|746344163|ref|WP_039389147.1|	TetR family transcriptional regulator [Novosphingobium sp. MBES04] gi|735024997|dbj|GAM03988.1| TetR family transcriptional regulator [Novosphingobium sp. MBES04]
MBESNS4_0682	Chromosome		K08738	K000	CYC; cytochrome c	42.8848	45.2358	29.2157	25.7315	1.05482	0.68126	0.600015	gi|746344165|ref|WP_039389149.1|	hypothetical protein [Novosphingobium sp. MBES04]
MBESNS4_0683	Chromosome			K000		76.0279	85.1911	57.3629	43.9397	1.12052	0.754498	0.577941	gi|746344166|ref|WP_039389150.1|	hypothetical protein [Novosphingobium sp. MBES04] gi|735024999|dbj|GAM03990.1| hypothetical protein MBENS4_0988 [Novosphingobium sp. MBES04]
MBESNS4_0684	Chromosome		K00316	K000	spdH; spermidine dehydrogenase [EC:1.5.99.6]	90.4786	104.695	71.0874	60.2332	1.15713	0.785682	0.665717	gi|1181290996|ref|WP_084591948.1|	hypothetical protein [Novosphingobium sp. MBES04]
MBESNS4_0685	Chromosome		K02014	K000	TC.FEV.OM; iron complex outermembrane recepter protein	55.5527	67.4952	41.3832	41.9464	1.21498	0.744935	0.755074	gi|746344171|ref|WP_039389155.1|	hypothetical protein [Novosphingobium sp. MBES04] gi|735025001|dbj|GAM03992.1| TonB-dependent receptor [Novosphingobium sp. MBES04]
MBESNS4_0686	Chromosome		K00306	K000	PIPOX; sarcosine oxidase / L-pipecolate oxidase [EC:1.5.3.1 1.5.3.7]	49.2046	64.193	36.0627	27.9893	1.30461	0.732913	0.568836	gi|746344173|ref|WP_039389157.1|	FAD-dependent oxidoreductase [Novosphingobium sp. MBES04] gi|735025002|dbj|GAM03993.1| FAD dependent oxidoreductase [Novosphingobium sp. MBES04]
MBESNS4_0687	Chromosome		K06878	K000	tRNA-binding protein	23.5708	43.7004	27.2067	26.3048	1.85401	1.15426	1.11599	gi|746344175|ref|WP_039389159.1|	tRNA-binding protein [Novosphingobium sp. MBES04] gi|735025003|dbj|GAM03994.1| protein CsaA [Novosphingobium sp. MBES04]
MBESNS4_0688	Chromosome		K00135	K000	E1.2.1.16, gabD; succinate-semialdehyde dehydrogenase (NADP+) [EC:1.2.1.16]	50.5003	61.5393	43.1888	35.2537	1.21859	0.85522	0.698089	gi|918033750|ref|WP_052322001.1|	NAD-dependent succinate-semialdehyde dehydrogenase [Novosphingobium sp. MBES04] gi|735025004|dbj|GAM03995.1| succinate-semialdehyde dehydrogenase [Novosphingobium sp. MBES04]
MBESNS4_0689	Chromosome		K07246	K000	ttuC, dmlA; tartrate dehydrogenase/decarboxylase / D-malate dehydrogenase [EC:1.1.1.93 4.1.1.73 1.1.1.83]	64.1681	75.6766	62.7128	49.4872	1.17935	0.977321	0.771212	gi|746344177|ref|WP_039389161.1|	tartrate dehydrogenase [Novosphingobium sp. MBES04] gi|735025005|dbj|GAM03996.1| tartrate dehydrogenase [Novosphingobium sp. MBES04]
MBESNS4_0690	Chromosome		K03719	K000	lrp; Lrp/AsnC family transcriptional regulator, leucine-responsive regulatory protein	67.8123	86.0431	72.9097	63.6498	1.26884	1.07517	0.938618	gi|746344179|ref|WP_039389163.1|	AsnC family transcriptional regulator [Novosphingobium sp. MBES04] gi|735025006|dbj|GAM03997.1| AsnC family transcriptional regulator [Novosphingobium sp. MBES04]
MBESNS4_0691	Chromosome		K01560	K000	E3.8.1.2; 2-haloacid dehalogenase [EC:3.8.1.2]	232.845	273.937	209.588	198.618	1.17648	0.900118	0.853004	gi|746344180|ref|WP_039389164.1|	haloacid dehalogenase [Novosphingobium sp. MBES04] gi|735025007|dbj|GAM03998.1| 2-haloalkanoic acid dehalogenase [Novosphingobium sp. MBES04]
MBESNS4_0692	Chromosome			K000		93.8337	132.852	83.0685	86.5326	1.41582	0.885274	0.922191	gi|746344181|ref|WP_039389165.1|	aspartate aminotransferase family protein [Novosphingobium sp. MBES04] gi|735025008|dbj|GAM03999.1| aminotransferase, class-III [Novosphingobium sp. MBES04]
MBESNS4_0693	Chromosome		K07303	K000	E1.3.99.16B; isoquinoline 1-oxidoreductase, beta subunit [EC:1.3.99.16]	170.214	149.28	184.525	162.666	0.877015	1.08408	0.955657	gi|494961690|ref|WP_007687717.1|	isoquinoline 1-oxidoreductase subunit beta [Novosphingobium sp. AP12] gi|398027806|gb|EJL21339.1| aerobic-type carbon monoxide dehydrogenase, large subunit CoxL/CutL-like protein [Novosphingobium sp. AP12]
MBESNS4_0694	Chromosome		K07302	K000	E1.3.99.16A; isoquinoline 1-oxidoreductase, alpha subunit [EC:1.3.99.16]	133.895	125.026	152.472	120.896	0.933767	1.13874	0.902922	gi|746344182|ref|WP_039389166.1|	hypothetical protein [Novosphingobium sp. MBES04] gi|735025012|dbj|GAM04003.1| isoquinoline 1-oxidoreductase subunit alpha [Novosphingobium sp. MBES04]
MBESNS4_0695	Chromosome		K12410	K000	npdA; NAD-dependent deacetylase [EC:3.5.1.-]	101.546	104.959	96.1077	83.402	1.03361	0.946445	0.821323	gi|746344183|ref|WP_039389167.1|	NAD-dependent deacylase [Novosphingobium sp. MBES04] gi|735025013|dbj|GAM04004.1| NAD-dependent protein deacetylase SIR2rp3-like [Novosphingobium sp. MBES04]
MBESNS4_0696	Chromosome		K03088	K000	SIG3.2, rpoE; RNA polymerase sigma-70 factor, ECF subfamily	47.5394	28.2938	32.3151	26.8444	0.595164	0.679754	0.564676	gi|746344184|ref|WP_039389168.1|	RNA polymerase sigma factor [Novosphingobium sp. MBES04] gi|735025014|dbj|GAM04005.1| RNA polymerase sigma-24 factor [Novosphingobium sp. MBES04]
MBESNS4_0697	Chromosome		K07165	K000	fecR; transmembrane sensor	46.3188	47.508	33.5574	22.235	1.02567	0.724488	0.480042	gi|918033752|ref|WP_052322003.1|	hypothetical protein [Novosphingobium sp. MBES04] gi|735025015|dbj|GAM04006.1| anti-FecI sigma factor FecR [Novosphingobium sp. MBES04]
MBESNS4_0698	Chromosome			K000		43.1222	50.5289	31.5713	23.0881	1.17176	0.732137	0.53541	gi|918033753|ref|WP_052322004.1|	TonB-dependent receptor [Novosphingobium sp. MBES04] gi|735025016|dbj|GAM04007.1| TonB-dependent receptor [Novosphingobium sp. MBES04]
MBESNS4_0699	Chromosome		K01126	K000	E3.1.4.46, glpQ, ugpQ; glycerophosphoryl diester phosphodiesterase [EC:3.1.4.46]	35.92	38.4656	28.3815	21.1465	1.07087	0.79013	0.588711	gi|1181290997|ref|WP_084591949.1|	hypothetical protein [Novosphingobium sp. MBES04]
MBESNS4_0700	Chromosome		K02014	K000	TC.FEV.OM; iron complex outermembrane recepter protein	33.4563	50.6131	30.0344	23.1187	1.51281	0.897721	0.691012	gi|1181290998|ref|WP_084591950.1|	hypothetical protein [Novosphingobium sp. MBES04]
MBESNS4_0701	Chromosome		K01126	K000	E3.1.4.46, glpQ, ugpQ; glycerophosphoryl diester phosphodiesterase [EC:3.1.4.46]	46.7461	44.2269	34.9968	25.713	0.946109	0.748658	0.550056	gi|735025019|dbj|GAM04010.1|	glycerophosphoryl diester phosphodiesterase [Novosphingobium sp. MBES04]
MBESNS4_0702	Chromosome		K03641	K000	tolB; TolB protein	85.7803	96.7467	97.5681	79.8768	1.12784	1.13742	0.931179	gi|1181290999|ref|WP_084591951.1|	hypothetical protein [Novosphingobium sp. MBES04]
MBESNS4_0703	Chromosome	cluster L-I	K15918	K000	GLYK; D-glycerate 3-kinase [EC:2.7.1.31]	27.0077	39.6641	31.4991	54.4691	1.46862	1.1663	2.01679	gi|746344190|ref|WP_039389173.1|	kinase [Novosphingobium sp. MBES04] gi|735025021|dbj|GAM04012.1| hypothetical conserved protein [Novosphingobium sp. MBES04]
MBESNS4_0704	Chromosome	cluster L-I	K00015	K000	gyaR; glyoxylate reductase [EC:1.1.1.26]	66.3614	70.1764	67.6539	189.369	1.05749	1.01948	2.85361	gi|746344191|ref|WP_039389174.1|	D-glycerate dehydrogenase [Novosphingobium sp. MBES04] gi|735025022|dbj|GAM04013.1| NAD-binding D-isomer specific 2-hydroxyacid dehydrogenase [Novosphingobium sp. MBES04]
MBESNS4_0705	Chromosome	cluster L-I	K03119	K000	tauD; taurine dioxygenase [EC:1.14.11.17]	56.1816	76.6804	67.089	397.279	1.36487	1.19415	7.07134	gi|746344193|ref|WP_039389176.1|	TauD/TfdA family dioxygenase [Novosphingobium sp. MBES04] gi|735025023|dbj|GAM04014.1| alpha-ketoglutarate-dependent 2,4-dichlorophenoxyacetate dioxygenase [Novosphingobium sp. MBES04]
MBESNS4_0706	Chromosome	cluster L-I	K08195	K000	pcaK; MFS transporter, AAHS family, 4-hydroxybenzoate transporter	31.6498	56.083	28.4278	78.6997	1.77199	0.8982	2.48658	gi|1060029633|ref|WP_069065310.1|	amino acid transporter [Sphingobium sp. RAC03] gi|1059504152|gb|AOF97118.1| sugar (and other) transporter family protein [Sphingobium sp. RAC03]
MBESNS4_0707	Chromosome	cluster L-I		K000		20.6191	36.7004	24.3999	150.942	1.77992	1.18336	7.32049	gi|746344195|ref|WP_039389178.1|	hypothetical protein [Novosphingobium sp. MBES04]
MBESNS4_0708	Chromosome		K06075	K000	slyA; MarR family transcriptional regulator, transcriptional regulator for hemolysin	81.3275	110.107	103.643	83.9805	1.35388	1.27439	1.03262	gi|746344198|ref|WP_039389181.1|	hypothetical protein [Novosphingobium sp. MBES04]
MBESNS4_0709	Chromosome			K000		55.3202	89.1182	64.3811	54.2439	1.61095	1.16379	0.980543		hypothetical protein
MBESNS4_0711	Chromosome			K000		38.3649	55.6595	40.752	40.8346	1.45079	1.06222	1.06437	gi|1181291000|ref|WP_084591952.1|	hypothetical protein [Novosphingobium sp. MBES04]
MBESNS4_0712	Chromosome		K02014	K000	TC.FEV.OM; iron complex outermembrane recepter protein	35.3685	49.474	41.4035	36.0883	1.39882	1.17063	1.02035		hypothetical protein
MBESNS4_0713	Chromosome			K000		192.796	310.063	244.512	342.293	1.60824	1.26824	1.77542	gi|918033757|ref|WP_052322008.1|	TetR family transcriptional regulator [Novosphingobium sp. MBES04] gi|735025029|dbj|GAM04020.1| TetR family transcriptional regulator [Novosphingobium sp. MBES04]
MBESNS4_0714	Chromosome			K000		49.7571	34.573	37.5549	29.9476	0.694836	0.754765	0.601875	gi|746344203|ref|WP_039389186.1|	hypothetical protein [Novosphingobium sp. MBES04] gi|735025030|dbj|GAM04021.1| hypothetical conserved protein [Novosphingobium sp. MBES04]
MBESNS4_0715	Chromosome			K000		44.6574	63.1744	35.7903	28.8326	1.41465	0.801443	0.645641	gi|746344205|ref|WP_039389188.1|	MexE family multidrug efflux RND transporter periplasmic adaptor subunit [Novosphingobium sp. MBES04]
MBESNS4_0716	Chromosome		K03296	K000	TC.HAE1; hydrophobic/amphiphilic exporter-1 (mainly G- bacteria), HAE1 family	18.1749	27.6584	17.9118	12.8674	1.52179	0.985525	0.707974	gi|746344207|ref|WP_039389189.1|	multidrug efflux RND transporter permease subunit [Novosphingobium sp. MBES04] gi|735025032|dbj|GAM04023.1| hydrophobe/amphiphile efflux-1 (HAE1) family protein [Novosphingobium sp. MBES04]
MBESNS4_0717	Chromosome			K000		45.4576	38.2472	36.9001	28.4924	0.841382	0.811749	0.626791	gi|746344208|ref|WP_039389190.1|	TolC family protein [Novosphingobium sp. MBES04] gi|735025033|dbj|GAM04024.1| RND efflux system outer membrane lipoprotein [Novosphingobium sp. MBES04]
MBESNS4_0718	Chromosome			K000		30.6393	27.7509	26.3431	23.0052	0.905727	0.859781	0.75084	gi|1181291001|ref|WP_084591953.1|	hypothetical protein [Novosphingobium sp. MBES04]
MBESNS4_0719	Chromosome			K000		21.3009	39.5058	23.0174	18.1171	1.85465	1.08058	0.85053		hypothetical protein
MBESNS4_0720	Chromosome			K000		282.407	231.064	318.388	313.696	0.818195	1.12741	1.11079	gi|746344209|ref|WP_039389191.1|	hypothetical protein [Novosphingobium sp. MBES04] gi|735025035|dbj|GAM04026.1| hypothetical conserved protein [Novosphingobium sp. MBES04]
MBESNS4_0721	Chromosome		K07076	K000	K07076; uncharacterized protein	135.042	101.526	143.291	150.398	0.75181	1.06109	1.11372	gi|735025036|dbj|GAM04027.1|	hypothetical protein MBENS4_1025, partial [Novosphingobium sp. MBES04]
MBESNS4_0722	Chromosome			K000		1.95459	2.32702	3.55295	2.75687	1.19054	1.81774	1.41046	gi|918034503|ref|WP_052322754.1|	hypothetical protein [Novosphingobium sp. MBES04]
MBESNS4_0723	Chromosome			K000		8.14449	15.1299	8.04092	7.10186	1.85768	0.987283	0.871983	gi|746352097|ref|WP_039396800.1|	integrase [Novosphingobium sp. MBES04] gi|735022116|dbj|GAM07685.1| integrase/recombinase [Novosphingobium sp. MBES04]
MBESNS4_0724	Chromosome			K000		11.6732	16.2302	13.8476	12.8333	1.39038	1.18627	1.09939		hypothetical protein
MBESNS4_0725	Chromosome		K04763	K000	xerD; integrase/recombinase XerD	5.70545	7.22343	3.4355	2.64779	1.26606	0.602143	0.464081	gi|746352094|ref|WP_039396797.1|	integrase [Novosphingobium sp. MBES04] gi|735022115|dbj|GAM07684.1| phage integrase family protein [Novosphingobium sp. MBES04]
MBESNS4_0726	Chromosome		K04763	K000	xerD; integrase/recombinase XerD	1.98349	2.30061	1.96692	1.33823	1.15988	0.991644	0.674686	gi|746352091|ref|WP_039396794.1|	hypothetical protein [Novosphingobium sp. MBES04]
MBESNS4_0727	Chromosome		K07076	K000	K07076; uncharacterized protein	101.329	156.414	142.093	141.734	1.54362	1.40229	1.39874	gi|746343783|ref|WP_039388784.1|	nucleotidyltransferase, partial [Novosphingobium sp. MBES04] gi|735024697|dbj|GAM03688.1| nucleotidyltransferase, partial [Novosphingobium sp. MBES04]
MBESNS4_0728	Chromosome			K000		15.9089	30.5661	14.093	10.4609	1.92132	0.88586	0.657551	gi|746344214|ref|WP_039389196.1|	hypothetical protein [Novosphingobium sp. MBES04] gi|735025038|dbj|GAM04029.1| RNA polymerase sigma factor [Novosphingobium sp. MBES04]
MBESNS4_0729	Chromosome			K000		61.0098	115.555	60.2083	46.1978	1.89403	0.986862	0.757218	gi|746344216|ref|WP_039389198.1|	antirepressor [Novosphingobium sp. MBES04] gi|735025039|dbj|GAM04030.1| antirestriction protein [Novosphingobium sp. MBES04]
MBESNS4_0730	Chromosome			K000		86.4468	107.425	82.3796	97.845	1.24267	0.952952	1.13185	gi|809271643|dbj|GAO56858.1|	symbiosis island integrase [Novosphingobium sp. MD-1]
MBESNS4_0731	Chromosome			K000		22.5182	40.9954	26.5466	21.5686	1.82055	1.1789	0.95783	gi|1174242447|ref|WP_081458644.1|	hypothetical protein [Novosphingobium nitrogenifigens]
MBESNS4_0732	Chromosome		K01578	K000	E4.1.1.9, MLYCD; malonyl-CoA decarboxylase [EC:4.1.1.9]	177.024	186.258	194.841	238.315	1.05217	1.10065	1.34623	gi|1181291002|ref|WP_084591954.1|	malonyl-CoA decarboxylase [Novosphingobium sp. MBES04] gi|735025041|dbj|GAM04032.1| malonyl-CoA decarboxylase [Novosphingobium sp. MBES04]
MBESNS4_0733	Chromosome		K00759	K000	E2.4.2.7, apt; adenine phosphoribosyltransferase [EC:2.4.2.7]	70.1719	68.9913	71.8212	60.3895	0.983176	1.0235	0.860593	gi|746344218|ref|WP_039389200.1|	adenine phosphoribosyltransferase [Novosphingobium sp. MBES04] gi|735025042|dbj|GAM04033.1| adenine phosphoribosyltransferase [Novosphingobium sp. MBES04]
MBESNS4_0734	Chromosome		K00413	M00151	CYC1, CYT1, petC; ubiquinol-cytochrome c reductase cytochrome c1 subunit	2500.23	2400.47	1611.9	1305.98	0.960098	0.644699	0.522343	gi|746344219|ref|WP_039389201.1|	cytochrome c [Novosphingobium sp. MBES04] gi|735025043|dbj|GAM04034.1| ubiquinol-cytochrome c reductase cytochrome c1 subunit [Novosphingobium sp. MBES04]
MBESNS4_0735	Chromosome		K00412	M00151	CYTB, petB; ubiquinol-cytochrome c reductase cytochrome b subunit	1422.02	1439.53	1003.37	706.607	1.01231	0.705592	0.496902	gi|746344221|ref|WP_039389203.1|	cytochrome b [Novosphingobium sp. MBES04] gi|735025044|dbj|GAM04035.1| ubiquinol-cytochrome c reductase cytochrome b subunit [Novosphingobium sp. MBES04]
MBESNS4_0736	Chromosome		K00411	M00151	UQCRFS1, RIP1, petA; ubiquinol-cytochrome c reductase iron-sulfur subunit [EC:1.10.2.2]	1135.72	1240.27	782.939	474.598	1.09206	0.689378	0.417883	gi|763097927|ref|WP_043978424.1|	MULTISPECIES: ubiquinol-cytochrome c reductase iron-sulfur subunit [Novosphingobium] gi|757666268|gb|KIS30516.1| ubiquinol-cytochrome c reductase iron-sulfur subunit [Novosphingobium sp. P6W] gi|861971210|gb|KMS55407.1| ubiquinol-cytochrome C reductase [Novosphingobium barchaimii LL02]
MBESNS4_0737	Chromosome		K05810	K000	yfiH; conserved hypothetical protein	129.373	147.683	152.26	129.085	1.14153	1.17691	0.997771	gi|735025046|dbj|GAM04037.1|	polyphenol oxidase [Novosphingobium sp. MBES04]
MBESNS4_0738	Chromosome		K01256	K000	pepN; aminopeptidase N [EC:3.4.11.2]	273.101	285.549	308.63	314.864	1.04558	1.13009	1.15292	gi|735025048|dbj|GAM04039.1|	aminopeptidase [Novosphingobium sp. MBES04]
MBESNS4_0739	Chromosome			K000		119.663	124.994	112.397	98.2086	1.04455	0.939279	0.820709	gi|746344222|ref|WP_039389204.1|	epimerase [Novosphingobium sp. MBES04] gi|735025049|dbj|GAM04040.1| epimerase [Novosphingobium sp. MBES04]
MBESNS4_0740	Chromosome			K000		76.6471	70.9859	69.1604	57.5119	0.926139	0.902323	0.750346	gi|746344224|ref|WP_039389206.1|	EamA family transporter [Novosphingobium sp. MBES04] gi|735025050|dbj|GAM04041.1| drug/metabolite transporter [Novosphingobium sp. MBES04]
MBESNS4_0741	Chromosome		K01620	K000	ltaE; threonine aldolase [EC:4.1.2.5]	62.878	70.3028	52.0602	44.2578	1.11808	0.827955	0.703867	gi|735025051|dbj|GAM04042.1|	threonine aldolase [Novosphingobium sp. MBES04]
MBESNS4_0742	Chromosome		K06975	K000	K06975; uncharacterized protein	75.1082	105.957	93.3785	95.8879	1.41072	1.24325	1.27666	gi|746344226|ref|WP_039389208.1|	N-acetyltransferase [Novosphingobium sp. MBES04] gi|735025052|dbj|GAM04043.1| acetyltransferase [Novosphingobium sp. MBES04]
MBESNS4_0743	Chromosome		K00135	K000	E1.2.1.16, gabD; succinate-semialdehyde dehydrogenase (NADP+) [EC:1.2.1.16]	137.932	147.492	135.844	141.788	1.06931	0.984862	1.02796	gi|746344229|ref|WP_039389211.1|	NAD-dependent succinate-semialdehyde dehydrogenase [Novosphingobium sp. MBES04] gi|735025053|dbj|GAM04044.1| succinate-semialdehyde dehydrogenase [Novosphingobium sp. MBES04]
MBESNS4_0744	Chromosome			K000		70.2762	94.0292	69.8848	53.0982	1.338	0.99443	0.755564	gi|746344231|ref|WP_039389213.1|	hypothetical protein [Novosphingobium sp. MBES04] gi|735025054|dbj|GAM04045.1| hypothetical protein MBENS4_1043 [Novosphingobium sp. MBES04]
MBESNS4_0745	Chromosome			K000		72.7759	76.4771	63.2517	48.0217	1.05086	0.86913	0.659856	gi|746344232|ref|WP_039389214.1|	hypothetical protein [Novosphingobium sp. MBES04] gi|735025055|dbj|GAM04046.1| hypothetical conserved protein [Novosphingobium sp. MBES04]
MBESNS4_0746	Chromosome			K000		51.8509	65.5691	46.8492	38.309	1.26457	0.903537	0.73883	gi|735025056|dbj|GAM04047.1|	hypothetical protein MBENS4_1045 [Novosphingobium sp. MBES04]
MBESNS4_0747	Chromosome			K000		403.944	544.87	741.055	604.778	1.34887	1.83455	1.49718	gi|746344233|ref|WP_039389215.1|	hypothetical protein [Novosphingobium sp. MBES04] gi|735025057|dbj|GAM04048.1| hypothetical conserved protein [Novosphingobium sp. MBES04]
MBESNS4_0748	Chromosome		K01507	K000	ppa; inorganic pyrophosphatase [EC:3.6.1.1]	542.262	566.559	585.534	497.336	1.04481	1.0798	0.91715	gi|746344235|ref|WP_039389216.1|	inorganic pyrophosphatase [Novosphingobium sp. MBES04] gi|735025058|dbj|GAM04049.1| inorganic pyrophosphatase [Novosphingobium sp. MBES04]
MBESNS4_0749	Chromosome			K000		451.207	435.496	596.16	475.476	0.96518	1.32126	1.05379	gi|746346887|ref|WP_039391777.1|	peptidase M61 [Novosphingobium sp. MBES04]
MBESNS4_0750	Chromosome		K01892	K000	HARS, hisS; histidyl-tRNA synthetase [EC:6.1.1.21]	165.569	161.163	154.256	140.594	0.973392	0.931672	0.84916	gi|746344236|ref|WP_039389217.1|	histidine--tRNA ligase [Novosphingobium sp. MBES04] gi|735025060|dbj|GAM04051.1| histidyl-tRNA synthetase [Novosphingobium sp. MBES04]
MBESNS4_0751	Chromosome		K02835	K000	prfA, MTRF1, MRF1; peptide chain release factor 1	87.5663	108.136	102.18	76.7968	1.23491	1.16689	0.877013	gi|746344237|ref|WP_039389218.1|	peptide chain release factor 1 [Novosphingobium sp. MBES04] gi|735025061|dbj|GAM04052.1| peptide chain release factor RF-1 [Novosphingobium sp. MBES04]
MBESNS4_0752	Chromosome		K02493	K000	hemK, prmC; release factor glutamine methyltransferase [EC:2.1.1.-]	63.8445	91.1303	56.0813	47.3764	1.42738	0.878404	0.742058	gi|746344239|ref|WP_039389220.1|	protein-(glutamine-N5) methyltransferase, release factor-specific [Novosphingobium sp. MBES04] gi|735025062|dbj|GAM04053.1| HemK family modification methylase [Novosphingobium sp. MBES04]
MBESNS4_0753	Chromosome			K000		585.928	504.978	604.155	425.57	0.861842	1.03111	0.726317	gi|1181291003|ref|WP_084591955.1|	hypothetical protein [Novosphingobium sp. MBES04]
MBESNS4_0754	Chromosome		K03820	K000	lnt; apolipoprotein N-acyltransferase [EC:2.3.1.-]	68.2103	72.116	78.876	57.2191	1.05726	1.15636	0.838862	gi|735025064|dbj|GAM04055.1|	apolipoprotein N-acyltransferase [Novosphingobium sp. MBES04]
MBESNS4_0755	Chromosome		K00789	K000	metK; S-adenosylmethionine synthetase [EC:2.5.1.6]	6193.52	5477.33	6291.59	5650.59	0.884364	1.01583	0.912339	gi|746344241|ref|WP_039389222.1|	methionine adenosyltransferase [Novosphingobium sp. MBES04] gi|735025065|dbj|GAM04056.1| S-adenosylmethionine synthetase [Novosphingobium sp. MBES04]
MBESNS4_0756	Chromosome		K07146	K000	K07146; UPF0176 protein	85.1677	83.5279	78.2156	72.279	0.980746	0.918371	0.848667	gi|1181291004|ref|WP_084591956.1|	hypothetical protein [Novosphingobium sp. MBES04]
MBESNS4_0757	Chromosome			K000		56.2538	58.0119	53.8061	45.0349	1.03125	0.95649	0.800567	gi|746344243|ref|WP_039389224.1|	glutathione S-transferase [Novosphingobium sp. MBES04] gi|735025067|dbj|GAM04058.1| glutathione S-transferase [Novosphingobium sp. MBES04]
MBESNS4_0758	Chromosome		K01011	K000	TST, MPST, sseA; thiosulfate/3-mercaptopyruvate sulfurtransferase [EC:2.8.1.1 2.8.1.2]	350.128	342.446	369.002	448.544	0.978059	1.05391	1.28109	gi|746344246|ref|WP_039389227.1|	sulfurtransferase [Novosphingobium sp. MBES04] gi|735025068|dbj|GAM04059.1| 3-mercaptopyruvate sulfurtransferase [Novosphingobium sp. MBES04]
MBESNS4_0759	Chromosome		K08602	K000	pepF, pepB; oligoendopeptidase F [EC:3.4.24.-]	77.7999	93.0382	94.0108	81.3955	1.19586	1.20837	1.04622	gi|746344248|ref|WP_039389229.1|	oligoendopeptidase F [Novosphingobium sp. MBES04] gi|735025069|dbj|GAM04060.1| oligoendopeptidase F [Novosphingobium sp. MBES04]
MBESNS4_0760	Chromosome			K000		250.671	220.093	261.906	207.28	0.878014	1.04482	0.8269	gi|746344249|ref|WP_039389230.1|	peptidase [Novosphingobium sp. MBES04] gi|735025070|dbj|GAM04061.1| dipeptidyl-peptidase 7 [Novosphingobium sp. MBES04]
MBESNS4_0761	Chromosome			K000		59.1813	57.1086	61.7793	54.3085	0.964978	1.0439	0.917663	gi|918033763|ref|WP_052322014.1|	hypothetical protein [Novosphingobium sp. MBES04] gi|735025071|dbj|GAM04062.1| small-conductance mechanosensitive channel [Novosphingobium sp. MBES04]
MBESNS4_0762	Chromosome			K000		60.62	53.8905	52.5772	50.8661	0.88899	0.867325	0.839098	gi|735025072|dbj|GAM04063.1|	beta-lactamase [Novosphingobium sp. MBES04]
MBESNS4_0763	Chromosome			K000		113.883	153.464	144.874	139.792	1.34755	1.27213	1.2275	gi|746344251|ref|WP_039389232.1|	glutamine cyclotransferase [Novosphingobium sp. MBES04] gi|735025073|dbj|GAM04064.1| glutamine cyclotransferase [Novosphingobium sp. MBES04]
MBESNS4_0764	Chromosome		K13525	K000	VCP, CDC48; transitional endoplasmic reticulum ATPase	334.416	407.302	432.714	448.919	1.21795	1.29394	1.3424	gi|746344252|ref|WP_039389233.1|	ATPase AAA [Novosphingobium sp. MBES04] gi|735025074|dbj|GAM04065.1| ATPase AAA [Novosphingobium sp. MBES04]
MBESNS4_0765	Chromosome			K000		10.3866	19.2469	6.4194	7.51449	1.85305	0.618046	0.723478		hypothetical protein
MBESNS4_0766	Chromosome			K000		3672.24	3161.58	2187.85	2132.45	0.86094	0.59578	0.580695	gi|746344253|ref|WP_039389234.1|	universal stress protein [Novosphingobium sp. MBES04] gi|735025075|dbj|GAM04066.1| universal stress protein UspA [Novosphingobium sp. MBES04]
MBESNS4_0767	Chromosome			K000		147.5	195.961	149.609	195.535	1.32855	1.0143	1.32566	gi|918033765|ref|WP_052322016.1|	LysR family transcriptional regulator [Novosphingobium sp. MBES04] gi|735025076|dbj|GAM04067.1| LysR family transcriptional regulator [Novosphingobium sp. MBES04]
MBESNS4_0768	Chromosome		K01028	K000	E2.8.3.5A, scoA; 3-oxoacid CoA-transferase subunit A [EC:2.8.3.5]	533.641	484	464.144	558.713	0.906976	0.869768	1.04698	gi|746344255|ref|WP_039389236.1|	succinyl-CoA--3-ketoacid-CoA transferase [Novosphingobium sp. MBES04] gi|735025077|dbj|GAM04068.1| 3-oxoacid CoA-transferase subunit A [Novosphingobium sp. MBES04]
MBESNS4_0769	Chromosome		K01029	K000	E2.8.3.5B, scoB; 3-oxoacid CoA-transferase subunit B [EC:2.8.3.5]	706.021	582.636	729.684	723.779	0.825239	1.03352	1.02515	gi|746344257|ref|WP_039389238.1|	succinyl-CoA--3-ketoacid-CoA transferase [Novosphingobium sp. MBES04] gi|735025078|dbj|GAM04069.1| 3-oxoacid CoA-transferase subunit B [Novosphingobium sp. MBES04]
MBESNS4_0770	Chromosome		K00432	K000	E1.11.1.9; glutathione peroxidase [EC:1.11.1.9]	274.342	392.352	308.999	332.148	1.43015	1.12633	1.21071	gi|746344259|ref|WP_039389240.1|	glutathione peroxidase [Novosphingobium sp. MBES04] gi|735025079|dbj|GAM04070.1| glutathione peroxidase [Novosphingobium sp. MBES04]
MBESNS4_0771	Chromosome		K02335	K000	DPO1, polA; DNA polymerase I [EC:2.7.7.7]	166.781	153.702	189.504	182.739	0.92158	1.13625	1.09568	gi|746344261|ref|WP_039389242.1|	DNA polymerase I [Novosphingobium sp. MBES04] gi|735025080|dbj|GAM04071.1| DNA polymerase I [Novosphingobium sp. MBES04]
MBESNS4_0772	Chromosome			K000		2659.39	1875.58	2122.03	1780.98	0.705268	0.797937	0.669695	gi|746344263|ref|WP_039389244.1|	hypothetical protein [Novosphingobium sp. MBES04] gi|735025081|dbj|GAM04072.1| hypothetical conserved protein [Novosphingobium sp. MBES04]
MBESNS4_0773	Chromosome		K17836	K000	penP, blaZ; beta-lactamase class A [EC:3.5.2.6]	424.742	551.532	452.808	605.895	1.29851	1.06608	1.4265	gi|1181291006|ref|WP_084591958.1|	serine hydrolase [Novosphingobium sp. MBES04]
MBESNS4_0774	Chromosome		K04077	K000	groEL, HSPD1; chaperonin GroEL	1698.61	1778.9	2371.46	1719.68	1.04726	1.39612	1.0124	gi|746344265|ref|WP_039389246.1|	molecular chaperone GroEL [Novosphingobium sp. MBES04] gi|735025083|dbj|GAM04074.1| molecular chaperone GroEL [Novosphingobium sp. MBES04]
MBESNS4_0775	Chromosome		K04078	K000	groES, HSPE1; chaperonin GroES	1209.67	1403.08	2038.42	1367.8	1.15988	1.68511	1.13072	gi|746344267|ref|WP_039389248.1|	molecular chaperone GroES [Novosphingobium sp. MBES04] gi|735025084|dbj|GAM04075.1| molecular chaperone GroES [Novosphingobium sp. MBES04]
MBESNS4_0776	Chromosome		K03327	K000	TC.MATE, SLC47A, norM, mdtK, dinF; multidrug resistance protein, MATE family	67.7746	57.0471	68.203	53.4599	0.841718	1.00632	0.78879	gi|746344268|ref|WP_039389249.1|	MATE family efflux transporter [Novosphingobium sp. MBES04] gi|735025085|dbj|GAM04076.1| multidrug resistance protein [Novosphingobium sp. MBES04]
MBESNS4_0777	Chromosome		K08738	K000	CYC; cytochrome c	67.4681	123.602	78.0032	61.1118	1.83201	1.15615	0.905789	gi|746344270|ref|WP_039389251.1|	cytochrome c [Novosphingobium sp. MBES04] gi|735025086|dbj|GAM04077.1| cytochrome c [Novosphingobium sp. MBES04]
MBESNS4_0778	Chromosome		K02935	RP	RP-L7, MRPL12, rplL; large subunit ribosomal protein L7/L12	1105	605.263	275.542	317.902	0.547747	0.249358	0.287693	gi|746344273|ref|WP_039389254.1|	50S ribosomal protein L7/L12 [Novosphingobium sp. MBES04] gi|735025087|dbj|GAM04078.1| 50S ribosomal protein L7/L12 [Novosphingobium sp. MBES04]
MBESNS4_0779	Chromosome		K02864	RP	RP-L10, MRPL10, rplJ; large subunit ribosomal protein L10	703.737	398.86	197.139	223.987	0.566774	0.280131	0.318282	gi|746344275|ref|WP_039389256.1|	50S ribosomal protein L10 [Novosphingobium sp. MBES04] gi|735025088|dbj|GAM04079.1| 50S ribosomal protein L10 [Novosphingobium sp. MBES04]
MBESNS4_0780	Chromosome			K000		35.4837	47.083	25.9751	24.3464	1.32689	0.73203	0.68613	gi|746344276|ref|WP_039389257.1|	hypothetical protein [Novosphingobium sp. MBES04] gi|735025089|dbj|GAM04080.1| hypothetical protein MBENS4_1078 [Novosphingobium sp. MBES04]
MBESNS4_0781	Chromosome		K07727	K000	K07727; putative transcriptional regulator	150.989	115.583	126.79	108.722	0.765511	0.839736	0.720067	gi|746344278|ref|WP_039389259.1|	transcriptional regulator [Novosphingobium sp. MBES04] gi|735025090|dbj|GAM04081.1| transcriptional regulator [Novosphingobium sp. MBES04]
MBESNS4_0782	Chromosome			K000		93.909	59.6929	71.6514	60.8424	0.635645	0.762987	0.647887	gi|746344280|ref|WP_039389261.1|	DUF2975 domain-containing protein [Novosphingobium sp. MBES04] gi|735025091|dbj|GAM04082.1| hypothetical conserved protein [Novosphingobium sp. MBES04]
MBESNS4_0783	Chromosome			K000		210.001	120.923	161.631	138.95	0.575823	0.769667	0.661663	gi|746344281|ref|WP_039389262.1|	hypothetical protein [Novosphingobium sp. MBES04] gi|735025092|dbj|GAM04083.1| hypothetical protein MBENS4_1081 [Novosphingobium sp. MBES04]
MBESNS4_0784	Chromosome			K000		72.6473	153.997	69.175	92.0818	2.11979	0.952203	1.26752	gi|746344283|ref|WP_039389264.1|	hypothetical protein [Novosphingobium sp. MBES04] gi|735025093|dbj|GAM04084.1| hypothetical protein MBENS4_1082 [Novosphingobium sp. MBES04]
MBESNS4_0785	Chromosome		K03043	K000	rpoB; DNA-directed RNA polymerase subunit beta [EC:2.7.7.6]	1059.32	1008.94	937.891	974.961	0.952439	0.885371	0.920365	gi|735025094|dbj|GAM04085.1|	DNA-directed RNA polymerase subunit beta [Novosphingobium sp. MBES04]
MBESNS4_0786	Chromosome		K03046	K000	rpoC; DNA-directed RNA polymerase subunit beta' [EC:2.7.7.6]	980.658	783.064	779.602	852.612	0.798509	0.794979	0.869429	gi|746344285|ref|WP_039389266.1|	DNA-directed RNA polymerase subunit beta' [Novosphingobium sp. MBES04] gi|735025095|dbj|GAM04086.1| DNA-directed RNA polymerase subunit beta' [Novosphingobium sp. MBES04]
MBESNS4_0787	Chromosome			K000		52.3669	82.2708	46.9795	44.9896	1.57105	0.897123	0.859122	gi|735025096|dbj|GAM04087.1|	hypothetical protein MBENS4_1085 [Novosphingobium sp. MBES04]
MBESNS4_0788	Chromosome		K06985	K000	aspartyl protease family protein	38.3974	35.9835	31.7506	24.6678	0.937134	0.826896	0.642434	gi|746344286|ref|WP_039389267.1|	TIGR02281 family clan AA aspartic protease [Novosphingobium sp. MBES04] gi|735025097|dbj|GAM04088.1| aspartyl protease [Novosphingobium sp. MBES04]
MBESNS4_0789	Chromosome			K000		167.973	185.341	171.565	136.753	1.1034	1.02138	0.814136	gi|746344288|ref|WP_039389269.1|	hypothetical protein [Novosphingobium sp. MBES04] gi|735025098|dbj|GAM04089.1| hypothetical conserved protein [Novosphingobium sp. MBES04]
MBESNS4_0790	Chromosome		K03526	K000	E1.17.7.1, gcpE, ispG; (E)-4-hydroxy-3-methylbut-2-enyl-diphosphate synthase [EC:1.17.7.1]	332.552	274.813	336.004	332.874	0.826376	1.01038	1.00097	gi|746344290|ref|WP_039389271.1|	4-hydroxy-3-methylbut-2-en-1-yl diphosphate synthase [Novosphingobium sp. MBES04] gi|735025099|dbj|GAM04090.1| (E)-4-hydroxy-3-methylbut-2-enyl-diphosphate synthase [Novosphingobium sp. MBES04]
MBESNS4_0791	Chromosome		K16074	K000	zntB; zinc transporter	45.9161	46.4708	40.1057	33.2725	1.01208	0.873456	0.724636	gi|746346900|ref|WP_039391790.1|	zinc transporter ZntB [Novosphingobium sp. MBES04] gi|735025100|dbj|GAM04091.1| magnesium transporter [Novosphingobium sp. MBES04]
MBESNS4_0792	Chromosome			K000		48.4424	52.5451	55.8191	43.5455	1.08469	1.15228	0.898913	gi|746344292|ref|WP_039389273.1|	N-acetyltransferase [Novosphingobium sp. MBES04] gi|735025101|dbj|GAM04092.1| N-acetyltransferase GCN5 [Novosphingobium sp. MBES04]
MBESNS4_0793	Chromosome		K03829	K000	yedL; putative acetyltransferase [EC:2.3.1.-]	74.6161	64.5858	89.3075	84.7137	0.865573	1.19689	1.13533	gi|735025102|dbj|GAM04093.1|	N-acetyltransferase GCN5 [Novosphingobium sp. MBES04]
MBESNS4_0794	Chromosome			K000		119.023	116.456	139.703	125.705	0.97843	1.17375	1.05614	gi|746344296|ref|WP_039389277.1|	RDD family protein [Novosphingobium sp. MBES04] gi|735025103|dbj|GAM04094.1| RDD family protein [Novosphingobium sp. MBES04]
MBESNS4_0795	Chromosome			K000		103.186	99.8942	115.794	90.7828	0.968102	1.12219	0.879801	gi|746344298|ref|WP_039389279.1|	membrane protein [Novosphingobium sp. MBES04] gi|735025104|dbj|GAM04095.1| membrane protein [Novosphingobium sp. MBES04]
MBESNS4_0796	Chromosome			K000		77.8331	91.2292	82.0298	68.6259	1.17211	1.05392	0.881705	gi|1181291007|ref|WP_084591959.1|	hypothetical protein [Novosphingobium sp. MBES04] gi|735025105|dbj|GAM04096.1| hypothetical conserved protein [Novosphingobium sp. MBES04]
MBESNS4_0797	Chromosome		K03924	K000	moxR; MoxR-like ATPase [EC:3.6.3.-]	186.06	188.826	216.66	189.254	1.01487	1.16446	1.01716	gi|1181291008|ref|WP_084591960.1|	MoxR family ATPase [Novosphingobium sp. MBES04] gi|735025106|dbj|GAM04097.1| ATPase [Novosphingobium sp. MBES04]
MBESNS4_0798	Chromosome			K000		92.9673	111.827	129.977	96.6793	1.20286	1.3981	1.03993	gi|746344300|ref|WP_039389281.1|	hypothetical protein [Novosphingobium sp. MBES04] gi|735025107|dbj|GAM04098.1| hypothetical conserved protein [Novosphingobium sp. MBES04]
MBESNS4_0799	Chromosome			K000		107.13	98.4739	125.799	84.4734	0.919202	1.17427	0.788516	gi|746344302|ref|WP_039389283.1|	hypothetical protein [Novosphingobium sp. MBES04] gi|735025108|dbj|GAM04099.1| hypothetical conserved protein [Novosphingobium sp. MBES04]
MBESNS4_0800	Chromosome		K04518	K000	pheA2; prephenate dehydratase [EC:4.2.1.51]	78.2804	74.8452	77.2454	64.4907	0.956118	0.986779	0.823842	gi|746346905|ref|WP_039391795.1|	prephenate dehydratase [Novosphingobium sp. MBES04] gi|735025109|dbj|GAM04100.1| prephenate dehydratase [Novosphingobium sp. MBES04]
MBESNS4_0801	Chromosome		K08738	K000	CYC; cytochrome c	1006.11	1083.04	771.737	610.513	1.07646	0.76705	0.606805	gi|746344304|ref|WP_039389285.1|	cytochrome c family protein [Novosphingobium sp. MBES04] gi|735025110|dbj|GAM04101.1| cytochrome c [Novosphingobium sp. MBES04]
MBESNS4_0802	Chromosome		K02427	K000	rlmE, rrmJ, ftsJ; 23S rRNA (uridine2552-2'-O)-methyltransferase [EC:2.1.1.166]	166.692	146.806	152.942	131.728	0.880703	0.917511	0.790246	gi|746344307|ref|WP_039389288.1|	ribosomal RNA large subunit methyltransferase E [Novosphingobium sp. MBES04] gi|735025111|dbj|GAM04102.1| ribosomal RNA methyltransferase RrmJ/FtsJ [Novosphingobium sp. MBES04]
MBESNS4_0803	Chromosome		K01524	K000	ppx-gppA; exopolyphosphatase / guanosine-5'-triphosphate,3'-diphosphate pyrophosphatase [EC:3.6.1.11 3.6.1.40]	176.392	189.918	188.843	211.861	1.07668	1.07059	1.20108	gi|1181291009|ref|WP_084591961.1|	exopolyphosphatase [Novosphingobium sp. MBES04]
MBESNS4_0804	Chromosome			K000		24.3498	35.7604	26.3395	20.3498	1.46861	1.08171	0.835729		hypothetical protein
MBESNS4_0805	Chromosome			K000		16.471	37.4583	13.2893	12.7177	2.27419	0.806829	0.772128		hypothetical protein
MBESNS4_0806	Chromosome			K000		168.604	156.143	188.331	179.175	0.926093	1.117	1.0627		hypothetical protein
MBESNS4_0807	Chromosome		K07486	K000	transposase	45.5659	56.2344	53.5547	44.4516	1.23413	1.17532	0.975544	gi|746346261|ref|WP_039391168.1|	IS110 family transposase [Novosphingobium sp. MBES04]
MBESNS4_0808	Chromosome		K14414	K000	rtcR; transcriptional regulatory protein RtcR	41.6178	55.9173	30.6115	22.7924	1.34359	0.73554	0.547659	gi|735025113|dbj|GAM04104.1|	transcriptional regulatory protein RtcR, partial [Novosphingobium sp. MBES04]
MBESNS4_0809	Chromosome			K000		19.8258	31.5417	16.6309	14.1725	1.59095	0.838855	0.714854	gi|746344313|ref|WP_039389294.1|	beta-glucosidase [Novosphingobium sp. MBES04]
MBESNS4_0810	Chromosome		K05712	K000	mhpA; 3-(3-hydroxy-phenyl)propionate hydroxylase [EC:1.14.13.127]	25.4462	43.6556	21.1329	16.43	1.71561	0.830494	0.645677	gi|746344315|ref|WP_039389296.1|	FAD-dependent monooxygenase [Novosphingobium sp. MBES04] gi|735025115|dbj|GAM04106.1| monooxygenase FAD-binding [Novosphingobium sp. MBES04]
MBESNS4_0811	Chromosome		K05818	K000	mhpR; IclR family transcriptional regulator, mhp operon transcriptional activator	58.8292	72.2303	86.8377	76.9186	1.2278	1.4761	1.30749	gi|1181291010|ref|WP_084591962.1|	hypothetical protein [Novosphingobium sp. MBES04]
MBESNS4_0812	Chromosome			K000		36.2019	56.4497	40.2475	29.8347	1.5593	1.11175	0.824121	gi|746344319|ref|WP_039389300.1|	hypothetical protein [Novosphingobium sp. MBES04] gi|735025117|dbj|GAM04108.1| hypothetical protein MBENS4_1106 [Novosphingobium sp. MBES04]
MBESNS4_0813	Chromosome			K000		30.8403	32.0906	22.487	18.7467	1.04054	0.729143	0.607862	gi|1181291011|ref|WP_084591963.1|	hypothetical protein [Novosphingobium sp. MBES04]
MBESNS4_0814	Chromosome			K000		29.2702	27.8721	21.8375	16.9368	0.952236	0.746065	0.578636	gi|735025119|dbj|GAM04110.1|	hypothetical protein MBENS4_1108 [Novosphingobium sp. MBES04]
MBESNS4_0815	Chromosome		K02014	K000	TC.FEV.OM; iron complex outermembrane recepter protein	24.6418	33.2541	21.9122	18.0612	1.3495	0.889232	0.73295	gi|746344324|ref|WP_039389305.1|	TonB-dependent receptor [Novosphingobium sp. MBES04] gi|735025121|dbj|GAM04112.1| TonB-dependent receptor plug [Novosphingobium sp. MBES04]
MBESNS4_0816	Chromosome		K06145	K000	gntR; LacI family transcriptional regulator, gluconate utilization system Gnt-I transcriptional repressor	42.3636	56.8352	50.3405	42.3413	1.34161	1.1883	0.999474	gi|918033768|ref|WP_052322019.1|	LacI family transcriptional regulator [Novosphingobium sp. MBES04] gi|735025122|dbj|GAM04113.1| LacI family transcriptional regulator [Novosphingobium sp. MBES04]
MBESNS4_0817	Chromosome			K000		39.5701	43.4641	32.0565	25.7565	1.09841	0.810119	0.650907	gi|746344326|ref|WP_039389307.1|	cytochrome P450 [Novosphingobium sp. MBES04] gi|735025123|dbj|GAM04114.1| cytochrome P450 [Novosphingobium sp. MBES04]
MBESNS4_0818	Chromosome			K000		58.7006	45.8174	50.3857	42.7392	0.780527	0.858352	0.728089	gi|1181291012|ref|WP_084591964.1|	MFS transporter [Novosphingobium sp. MBES04]
MBESNS4_0819	Chromosome		K07552	K000	bcr; MFS transporter, DHA1 family, bicyclomycin/chloramphenicol resistance protein	49.4537	38.8213	38.4192	31.322	0.785002	0.776872	0.63336	gi|746344330|ref|WP_039389311.1|	MFS transporter [Novosphingobium sp. MBES04] gi|735025125|dbj|GAM04116.1| MFS transporter DHA1 family bicyclomycin/chloramphenicol resistance protein [Novosphingobium sp. MBES04]
MBESNS4_0820	Chromosome			K000		42.3155	39.4353	43.7841	39.2877	0.931934	1.03471	0.928447	gi|746344332|ref|WP_039389313.1|	TonB-dependent receptor [Novosphingobium sp. MBES04] gi|735025126|dbj|GAM04117.1| TonB-dependent receptor [Novosphingobium sp. MBES04]
MBESNS4_0821	Chromosome			K000		37.3733	33.0857	36.1086	27.9949	0.885276	0.966161	0.749061	gi|1064175240|gb|ODU72038.1|	hypothetical protein ABT11_00210 [Novosphingobium sp. SCN 66-18]
MBESNS4_0822	Chromosome			K000		36.8962	25.0734	30.1551	23.8015	0.679566	0.817295	0.645094	gi|746344334|ref|WP_039389315.1|	hypothetical protein [Novosphingobium sp. MBES04] gi|735025129|dbj|GAM04120.1| hypothetical conserved protein [Novosphingobium sp. MBES04]
MBESNS4_0823	Chromosome		K19338	K000	nac; LysR family transcriptional regulator nitrogen assimilation regulatory protein	22.4031	22.2212	15.5723	13.2404	0.991883	0.695096	0.591007	gi|746344336|ref|WP_039389317.1|	hypothetical protein [Novosphingobium sp. MBES04] gi|735025130|dbj|GAM04121.1| LysR family transcriptional regulator [Novosphingobium sp. MBES04]
MBESNS4_0824	Chromosome			K000		24.8739	32.7222	23.6783	21.3239	1.31552	0.951931	0.857279	gi|746344337|ref|WP_039389318.1|	cytochrome P450 [Novosphingobium sp. MBES04] gi|735025131|dbj|GAM04122.1| cytochrome P450 [Novosphingobium sp. MBES04]
MBESNS4_0825	Chromosome		K00344	K000	E1.6.5.5, qor; NADPH2:quinone reductase [EC:1.6.5.5]	37.1492	63.9632	44.9828	42.217	1.72179	1.21087	1.13642	gi|918034075|ref|WP_052322326.1|	NADPH:quinone reductase [Novosphingobium sp. MBES04]
MBESNS4_0826	Chromosome			K000		9.42091	13.5573	10.1536	7.97639	1.43907	1.07777	0.846669	gi|746351544|ref|WP_039396252.1|	IS5/IS1182 family transposase [Novosphingobium sp. MBES04] gi|735022324|dbj|GAM07528.1| transposase [Novosphingobium sp. MBES04]
MBESNS4_0827	Chromosome		K08191	K000	exuT; MFS transporter, ACS family, hexuronate transporter	76.0944	70.7864	55.4258	59.1584	0.930244	0.728382	0.777434	gi|735025132|dbj|GAM04123.1|	major facilitator transporter [Novosphingobium sp. MBES04]
MBESNS4_0828	Chromosome		K02554	ko00362	mhpD; 2-keto-4-pentenoate hydratase [EC:4.2.1.80]	185.879	110.047	130.102	126.577	0.592035	0.699931	0.680962	gi|746344339|ref|WP_039389320.1|	2-keto-4-pentenoate hydratase [Novosphingobium sp. MBES04] gi|735025133|dbj|GAM04124.1| 2-keto-4-pentenoate hydratase [Novosphingobium sp. MBES04]
MBESNS4_0829	Chromosome		K01685	K000	uxaA; altronate hydrolase [EC:4.2.1.7]	116.754	66.8492	117.003	134.729	0.572564	1.00213	1.15396	gi|746344340|ref|WP_039389321.1|	altronate hydrolase [Novosphingobium sp. MBES04]
MBESNS4_0830	Chromosome		K02529	K000	lacI, galR; LacI family transcriptional regulator	82.0372	89.0364	85.4575	66.389	1.08532	1.04169	0.809255	gi|746344342|ref|WP_039389323.1|	LacI family transcriptional regulator [Novosphingobium sp. MBES04] gi|735025135|dbj|GAM04126.1| LacI family transcription regulator [Novosphingobium sp. MBES04]
MBESNS4_0831	Chromosome			K000		1126.64	730.021	1087.45	1299.66	0.647964	0.965218	1.15357	gi|746344344|ref|WP_039389325.1|	hypothetical protein [Novosphingobium sp. MBES04] gi|735025136|dbj|GAM04127.1| hypothetical conserved protein [Novosphingobium sp. MBES04]
MBESNS4_0832	Chromosome		K00065	K000	kduD; 2-deoxy-D-gluconate 3-dehydrogenase [EC:1.1.1.125]	232.207	142.902	199.582	248.983	0.615409	0.8595	1.07225	gi|735025137|dbj|GAM04128.1|	2-deoxy-D-gluconate 3-dehydrogenase [Novosphingobium sp. MBES04]
MBESNS4_0833	Chromosome		K00874	K000	kdgK; 2-dehydro-3-deoxygluconokinase [EC:2.7.1.45]	73.9244	55.1194	66.4731	64.7149	0.745618	0.899204	0.87542	gi|746344347|ref|WP_039389328.1|	sugar kinase [Novosphingobium sp. MBES04]
MBESNS4_0834	Chromosome		K03929	K000	pnbA; para-nitrobenzyl esterase [EC:3.1.1.-]	44.8082	39.6861	42.0281	36.8992	0.885687	0.937956	0.823492	gi|735025139|dbj|GAM04130.1|	carboxylesterase, type B [Novosphingobium sp. MBES04]
MBESNS4_0835	Chromosome			K000		56.0741	44.1087	74.5598	75.0067	0.786615	1.32966	1.33764	gi|746344349|ref|WP_039389330.1|	cupin [Novosphingobium sp. MBES04] gi|735025140|dbj|GAM04131.1| cupin 2 domain-containing protein [Novosphingobium sp. MBES04]
MBESNS4_0836	Chromosome			K000		150.833	92.6937	178.367	216.34	0.614547	1.18255	1.4343	gi|746344351|ref|WP_039389332.1|	pectate lyase [Novosphingobium sp. MBES04] gi|735025141|dbj|GAM04132.1| pectate lyase [Novosphingobium sp. MBES04]
MBESNS4_0837	Chromosome			K000		348.107	192.186	299.245	343.237	0.552088	0.859636	0.986011	gi|746344353|ref|WP_039389334.1|	TonB-dependent receptor [Novosphingobium sp. MBES04]
MBESNS4_0838	Chromosome			K000		69.0533	83.2957	59.8677	50.3894	1.20625	0.866979	0.729717	gi|746344355|ref|WP_039389336.1|	alpha/beta hydrolase [Novosphingobium sp. MBES04] gi|735025143|dbj|GAM04134.1| esterase/lipase-like protein [Novosphingobium sp. MBES04]
MBESNS4_0839	Chromosome			K000		53.125	55.2784	46.3691	37.8427	1.04053	0.872829	0.712332	gi|746346913|ref|WP_039391803.1|	xylan 1,4-beta-xylosidase [Novosphingobium sp. MBES04]
MBESNS4_0840	Chromosome		K01812	K000	uxaC; glucuronate isomerase [EC:5.3.1.12]	50.1028	77.9149	60.6278	52.2704	1.5551	1.21007	1.04326	gi|746344357|ref|WP_039389338.1|	uronate isomerase [Novosphingobium sp. MBES04] gi|735025145|dbj|GAM04136.1| uronate isomerase [Novosphingobium sp. MBES04]
MBESNS4_0841	Chromosome		K00040	K000	uxuB; fructuronate reductase [EC:1.1.1.57]	51.966	48.5969	63.105	54.8991	0.935168	1.21435	1.05644	gi|746344359|ref|WP_039389340.1|	dioxygenase [Novosphingobium sp. MBES04] gi|735025146|dbj|GAM04137.1| mannitol dehydrogenase domain-containing protein [Novosphingobium sp. MBES04]
MBESNS4_0842	Chromosome			K000		26.3855	39.3382	29.6319	24.1375	1.4909	1.12304	0.914803	gi|735025147|dbj|GAM04138.1|	hypothetical protein MBENS4_1136 [Novosphingobium sp. MBES04]
MBESNS4_0843	Chromosome		K02000	K000	proV; glycine betaine/proline transport system ATP-binding protein [EC:3.6.3.32]	50.0968	47.9959	45.1015	36.325	0.958062	0.900287	0.725097	gi|918033770|ref|WP_052322021.1|	choline ABC transporter ATP-binding protein [Novosphingobium sp. MBES04] gi|735025148|dbj|GAM04139.1| glycine betaine/L-proline transport ATP-binding protein proV [Novosphingobium sp. MBES04]
MBESNS4_0844	Chromosome		K02002	K000	proX; glycine betaine/proline transport system substrate-binding protein	51.7162	50.5454	54.648	39.7395	0.97736	1.05669	0.768414	gi|735025149|dbj|GAM04140.1|	glycine/betaine ABC transporter substrate-binding protein [Novosphingobium sp. MBES04]
MBESNS4_0845	Chromosome		K00130	K000	betB, gbsA; betaine-aldehyde dehydrogenase [EC:1.2.1.8]	76.6824	79.4186	75.8165	63.8427	1.03568	0.988709	0.83256	gi|1181291013|ref|WP_084591965.1|	betaine-aldehyde dehydrogenase [Novosphingobium sp. MBES04]
MBESNS4_0846	Chromosome		K00108	K000	E1.1.99.1, betA, CHDH; choline dehydrogenase [EC:1.1.99.1]	48.5919	38.1807	44.0838	35.1423	0.785742	0.907226	0.723214	gi|746344364|ref|WP_039389345.1|	choline dehydrogenase [Novosphingobium sp. MBES04] gi|735025152|dbj|GAM04143.1| choline dehydrogenase [Novosphingobium sp. MBES04]
MBESNS4_0847	Chromosome			K000		14.5954	22.6927	15.1272	12.5837	1.55478	1.03644	0.862169	gi|746346259|ref|WP_039391166.1|	IS5/IS1182 family transposase [Novosphingobium sp. MBES04]
MBESNS4_0848	Chromosome			K000		205.946	151.323	137.98	147.135	0.734768	0.669981	0.714432	gi|746344366|ref|WP_039389347.1|	hypothetical protein [Novosphingobium sp. MBES04] gi|735025153|dbj|GAM04144.1| hypothetical conserved protein [Novosphingobium sp. MBES04]
MBESNS4_0849	Chromosome			K000		264.067	192.567	180.631	208.173	0.729235	0.684036	0.788333	gi|746344367|ref|WP_039389348.1|	flagellar motor protein MotA [Novosphingobium sp. MBES04] gi|735025154|dbj|GAM04145.1| MotA/TolQ/ExbB proton channel [Novosphingobium sp. MBES04]
MBESNS4_0850	Chromosome		K02230	K000	cobN; cobaltochelatase CobN [EC:6.6.1.2]	195.353	175.292	169.348	159.596	0.897311	0.866882	0.816964	gi|918033771|ref|WP_052322022.1|	hypothetical protein [Novosphingobium sp. MBES04] gi|735025155|dbj|GAM04146.1| CobN/magnesium chelatase [Novosphingobium sp. MBES04]
MBESNS4_0851	Chromosome			K000		11.6392	21.6571	10.4845	8.47929	1.8607	0.900791	0.728511	gi|918033772|ref|WP_052322023.1|	hypothetical protein [Novosphingobium sp. MBES04]
MBESNS4_0852	Chromosome		K02483	K000	two-component system, OmpR family, response regulator	83.117	108.918	104.806	95.3215	1.31041	1.26094	1.14683	gi|746344369|ref|WP_039389350.1|	DNA-binding response regulator [Novosphingobium sp. MBES04]
MBESNS4_0853	Chromosome			K000		71.3285	86.4124	84.4531	61.3023	1.21147	1.184	0.859436	gi|1055101832|ref|WP_066850242.1|	sensor histidine kinase [Croceicoccus marinus]
MBESNS4_0854	Chromosome		K16091	K000	fecA; Fe(3+) dicitrate transport protein	19.0635	27.0365	19.0557	16.3615	1.41823	0.999591	0.858262	gi|1181291015|ref|WP_084591967.1|	TonB-dependent receptor, partial [Novosphingobium sp. MBES04]
MBESNS4_0855	Chromosome			K000		84.9258	148.273	83.1307	65.2668	1.74591	0.978863	0.768516	gi|490322160|ref|WP_004211645.1|	MULTISPECIES: IS256 family transposase [Sphingomonadaceae] gi|425710404|gb|EKU73426.1| hypothetical protein HMPREF9718_03895 [Sphingobium yanoikuyae ATCC 51230] gi|612119701|gb|EZP77712.1| Mobile element protein [Novosphingobium resinovorum]
MBESNS4_0856	Chromosome			K000		18.279	26.8768	17.1934	14.5368	1.47037	0.940612	0.795273	gi|735025160|dbj|GAM04151.1|	hypothetical protein MBENS4_1149, partial [Novosphingobium sp. MBES04]
MBESNS4_0857	Chromosome			K000		25.2768	39.3363	25.7197	23.7454	1.55622	1.01752	0.939417	gi|1181291165|ref|WP_084592117.1|	amidohydrolase [Novosphingobium sp. MBES04]
MBESNS4_0858	Chromosome			K000		152.299	251.991	167.1	178.072	1.65458	1.09719	1.16923		hypothetical protein
MBESNS4_0860	Chromosome			K000		56.6618	88.1172	66.6425	66.5419	1.55514	1.17614	1.17437	gi|735022056|dbj|GAM07724.1|	transposase [Novosphingobium sp. MBES04]
MBESNS4_0861	Chromosome			K000		27.3492	37.1817	28.3934	25.8296	1.35952	1.03818	0.944436	gi|746344382|ref|WP_039389363.1|	homocysteine methyltransferase, partial [Novosphingobium sp. MBES04]
MBESNS4_0862	Chromosome		K02014	K000	TC.FEV.OM; iron complex outermembrane recepter protein	22.3297	33.6777	20.2375	14.2774	1.5082	0.906301	0.639388	gi|746344384|ref|WP_039389365.1|	TonB-dependent receptor, partial [Novosphingobium sp. MBES04] gi|735025163|dbj|GAM04154.1| TonB-dependent receptor, partial [Novosphingobium sp. MBES04]
MBESNS4_0863	Chromosome		K01120	K000	PDE; 3',5'-cyclic-nucleotide phosphodiesterase [EC:3.1.4.17]	161.486	178.143	163.65	177.742	1.10315	1.0134	1.10066	gi|735022076|dbj|GAM07710.1|	cyclic-AMP phosphodiesterase, partial [Novosphingobium sp. MBES04]
MBESNS4_0864	Chromosome			K000		51.6818	40.3865	41.2749	36.6036	0.781446	0.798635	0.708249	gi|746344387|ref|WP_039389368.1|	4-oxalocrotonate tautomerase [Novosphingobium sp. MBES04] gi|735025165|dbj|GAM04156.1| 4-oxalocrotonate tautomerase [Novosphingobium sp. MBES04]
MBESNS4_0865	Chromosome			K000		42.5041	48.5028	44.9369	40.9056	1.14113	1.05724	0.962391	gi|918033773|ref|WP_052322024.1|	hypothetical protein [Novosphingobium sp. MBES04] gi|735025166|dbj|GAM04157.1| transcriptional regulator domain-containing protein [Novosphingobium sp. MBES04]
MBESNS4_0866	Chromosome			K000		38.0924	52.5444	35.8403	31.3889	1.37939	0.940879	0.824021		hypothetical protein
MBESNS4_0867	Chromosome		K07497	K000	putative transposase	52.6414	79.7663	49.5733	42.4289	1.51528	0.941717	0.805999	gi|735025168|dbj|GAM04159.1|	transposase IS3 [Novosphingobium sp. MBES04]
MBESNS4_0868	Chromosome			K000		19.4756	40.0936	17.5459	14.1684	2.05866	0.900917	0.727491	gi|918033774|ref|WP_052322025.1|	hypothetical protein [Novosphingobium sp. MBES04] gi|735025169|dbj|GAM04160.1| hypothetical conserved protein [Novosphingobium sp. MBES04]
MBESNS4_0869	Chromosome			K000		26.0406	41.0631	23.6827	21.1737	1.57689	0.909451	0.813103	gi|918033775|ref|WP_052322026.1|	hypothetical protein [Novosphingobium sp. MBES04] gi|735025170|dbj|GAM04161.1| hypothetical conserved protein [Novosphingobium sp. MBES04]
MBESNS4_0870	Chromosome			K000		39.7572	49.4191	35.1266	26.7439	1.24302	0.883529	0.67268	gi|918033776|ref|WP_052322027.1|	hypothetical protein [Novosphingobium sp. MBES04] gi|735025171|dbj|GAM04162.1| hypothetical conserved protein [Novosphingobium sp. MBES04]
MBESNS4_0871	Chromosome			K000		21.3332	33.9059	19.9125	16.4615	1.58935	0.933406	0.771638	gi|746344389|ref|WP_039389370.1|	hypothetical protein [Novosphingobium sp. MBES04]
MBESNS4_0872	Chromosome			K000		11.9884	15.8887	11.4076	6.97588	1.32534	0.951548	0.581884	gi|1181291016|ref|WP_084591968.1|	hypothetical protein [Novosphingobium sp. MBES04]
MBESNS4_0873	Chromosome		K06876	K000	deoxyribodipyrimidine photolyase-related protein	29.7258	32.9543	26.3799	18.3879	1.10861	0.88744	0.618584	gi|735025173|dbj|GAM04164.1|	deoxyribodipyrimidine photo-lyase [Novosphingobium sp. MBES04]
MBESNS4_0874	Chromosome			K000		69.3627	50.0882	72.5277	42.0222	0.722121	1.04563	0.605833	gi|1181291017|ref|WP_084591969.1|	DUF2256 domain-containing protein [Novosphingobium sp. MBES04] gi|735025174|dbj|GAM04165.1| hypothetical conserved protein [Novosphingobium sp. MBES04]
MBESNS4_0875	Chromosome		K06955	K000	K06955; uncharacterized protein	107.877	89.3738	97.1011	63.4216	0.828479	0.900111	0.587907	gi|746344390|ref|WP_039389371.1|	hypothetical protein [Novosphingobium sp. MBES04] gi|735025175|dbj|GAM04166.1| deoxyribodipyrimidine photolyase [Novosphingobium sp. MBES04]
MBESNS4_0876	Chromosome		K01495	K000	GCH1, folE; GTP cyclohydrolase I [EC:3.5.4.16]	136.551	119.55	150.812	69.6222	0.875495	1.10444	0.509862	gi|746344391|ref|WP_039389372.1|	GTP cyclohydrolase I FolE [Novosphingobium sp. MBES04] gi|735025176|dbj|GAM04167.1| GTP cyclohydrolase [Novosphingobium sp. MBES04]
MBESNS4_0877	Chromosome			K000		61.7338	61.168	52.5314	41.9681	0.990834	0.850935	0.679824	gi|746344393|ref|WP_039389374.1|	histidine kinase [Novosphingobium sp. MBES04] gi|735025177|dbj|GAM04168.1| LuxR family transcriptional regulator [Novosphingobium sp. MBES04]
MBESNS4_0878	Chromosome			K000		146.449	144.205	183.312	155.639	0.984674	1.25171	1.06275	gi|746346933|ref|WP_039391823.1|	hypothetical protein [Novosphingobium sp. MBES04]
MBESNS4_0879	Chromosome			K000		87.6643	96.0885	73.3784	71.8915	1.0961	0.837039	0.820077	gi|746344394|ref|WP_039389375.1|	hypothetical protein [Novosphingobium sp. MBES04] gi|735025179|dbj|GAM04170.1| hypothetical conserved protein [Novosphingobium sp. MBES04]
MBESNS4_0880	Chromosome		K00135	K000	E1.2.1.16, gabD; succinate-semialdehyde dehydrogenase (NADP+) [EC:1.2.1.16]	118.963	121.65	98.4783	117.258	1.02259	0.827809	0.985671	gi|746344395|ref|WP_039389376.1|	succinate-semialdehyde dehydrogenase [Novosphingobium sp. MBES04] gi|735025180|dbj|GAM04171.1| NAD-dependent aldehyde dehydrogenase [Novosphingobium sp. MBES04]
MBESNS4_0881	Chromosome		K00382	K000	DLD, lpd, pdhD; dihydrolipoamide dehydrogenase [EC:1.8.1.4]	70.6878	82.855	60.4832	55.0552	1.17213	0.855638	0.77885	gi|746344398|ref|WP_039389378.1|	dihydrolipoyl dehydrogenase [Novosphingobium sp. MBES04] gi|735025181|dbj|GAM04172.1| dihydrolipoamide dehydrogenase [Novosphingobium sp. MBES04]
MBESNS4_0882	Chromosome		K05349	K000	bglX; beta-glucosidase [EC:3.2.1.21]	54.0692	69.3192	43.2542	33.009	1.28205	0.799979	0.610496	gi|746344399|ref|WP_039389379.1|	glycosyl hydrolase [Novosphingobium sp. MBES04] gi|735025182|dbj|GAM04173.1| glycoside hydrolase family 3 domain protein [Novosphingobium sp. MBES04]
MBESNS4_0883	Chromosome		K02014	K000	TC.FEV.OM; iron complex outermembrane recepter protein	25.7425	29.1876	22.1847	18.2425	1.13383	0.86179	0.708654	gi|746344401|ref|WP_039389381.1|	TonB-dependent receptor [Novosphingobium sp. MBES04] gi|735025183|dbj|GAM04174.1| TonB-denpendent receptor [Novosphingobium sp. MBES04]
MBESNS4_0884	Chromosome			K000		45.0929	74.2413	38.3231	35.1845	1.64641	0.84987	0.780267		hypothetical protein
MBESNS4_0885	Chromosome		K02014	K000	TC.FEV.OM; iron complex outermembrane recepter protein	48.5597	40.5565	41.523	30.2463	0.835188	0.855091	0.622868	gi|746344402|ref|WP_039389382.1|	TonB-dependent receptor [Novosphingobium sp. MBES04] gi|735025184|dbj|GAM04175.1| TonB-dependent receptor [Novosphingobium sp. MBES04]
MBESNS4_0886	Chromosome			K000		47.1317	41.1069	34.2353	26.1689	0.872172	0.726375	0.555229	gi|1181291018|ref|WP_084591970.1|	hypothetical protein [Novosphingobium sp. MBES04] gi|735025185|dbj|GAM04176.1| hypothetical conserved protein [Novosphingobium sp. MBES04]
MBESNS4_0887	Chromosome		K02014	K000	TC.FEV.OM; iron complex outermembrane recepter protein	26.7316	36.2662	23.0611	17.8263	1.35668	0.862691	0.666863	gi|746344406|ref|WP_039389386.1|	TonB-dependent receptor [Novosphingobium sp. MBES04] gi|735025186|dbj|GAM04177.1| outer membrane receptor protein [Novosphingobium sp. MBES04]
MBESNS4_0888	Chromosome			K000		46.6829	50.1799	45.1802	34.9755	1.07491	0.967809	0.749213	gi|746344408|ref|WP_039389388.1|	TetR family transcriptional regulator [Novosphingobium sp. MBES04] gi|735025187|dbj|GAM04178.1| TetR family transcriptional regulator [Novosphingobium sp. MBES04]
MBESNS4_0889	Chromosome		K02014	K000	TC.FEV.OM; iron complex outermembrane recepter protein	222.095	288	280.992	258.615	1.29674	1.26519	1.16443	gi|1181291019|ref|WP_084591971.1|	TonB-dependent receptor [Novosphingobium sp. MBES04] gi|735025188|dbj|GAM04179.1| TonB-dependent receptor [Novosphingobium sp. MBES04]
MBESNS4_0890	Chromosome		K03707	K000	tenA; thiaminase (transcriptional activator TenA) [EC:3.5.99.2]	369.549	340.485	374.473	398.88	0.921351	1.01332	1.07937	gi|746344410|ref|WP_039389390.1|	TenA family transcriptional regulator [Novosphingobium sp. MBES04] gi|735025189|dbj|GAM04180.1| transcriptional activator regulator protein [Novosphingobium sp. MBES04]
MBESNS4_0891	Chromosome			K000		173.479	165.466	212.786	178.45	0.95381	1.22658	1.02865	gi|746344411|ref|WP_039389391.1|	NAD(P)-dependent alcohol dehydrogenase [Novosphingobium sp. MBES04] gi|735025190|dbj|GAM04181.1| alcohol dehydrogenase [Novosphingobium sp. MBES04]
MBESNS4_0892	Chromosome			K000		90.871	125.041	91.8501	77.9197	1.37603	1.01077	0.857475	gi|746344414|ref|WP_039389394.1|	LysR family transcriptional regulator [Novosphingobium sp. MBES04]
MBESNS4_0893	Chromosome		K10680	K000	nemA; N-ethylmaleimide reductase [EC:1.-.-.-]	40.7425	28.9258	32.6013	24.3117	0.709968	0.800181	0.596717	gi|1181291020|ref|WP_084591972.1|	alkene reductase [Novosphingobium sp. MBES04] gi|735025192|dbj|GAM04183.1| NADH:flavin oxidoreductase [Novosphingobium sp. MBES04]
MBESNS4_0894	Chromosome			K000		55.3457	40.9978	47.2385	35.7305	0.740758	0.853517	0.645588	gi|735025193|dbj|GAM04184.1|	luciferase [Novosphingobium sp. MBES04]
MBESNS4_0895	Chromosome			K000		66.9779	71.324	70.4478	63.1104	1.06489	1.05181	0.942257	gi|746344415|ref|WP_039389395.1|	hypothetical protein [Novosphingobium sp. MBES04] gi|735025194|dbj|GAM04185.1| hypothetical conserved protein [Novosphingobium sp. MBES04]
MBESNS4_0896	Chromosome			K000		180.899	176.827	174.696	254.627	0.977495	0.965712	1.40757	gi|735025195|dbj|GAM04186.1|	hypothetical protein MBENS4_1184 [Novosphingobium sp. MBES04]
MBESNS4_0897	Chromosome			K000		122.112	123.583	110.639	135.79	1.01204	0.90604	1.11201	gi|918034079|ref|WP_052322330.1|	hypothetical protein [Novosphingobium sp. MBES04]
MBESNS4_0898	Chromosome			K000		147.11	126.841	188.56	263.836	0.862218	1.28176	1.79347	gi|746344421|ref|WP_039389401.1|	hypothetical protein [Novosphingobium sp. MBES04] gi|735025197|dbj|GAM04188.1| hypothetical conserved protein [Novosphingobium sp. MBES04]
MBESNS4_0899	Chromosome			K000		106.897	101.93	103.166	121.287	0.953536	0.9651	1.13462	gi|918033777|ref|WP_052322028.1|	hypothetical protein [Novosphingobium sp. MBES04] gi|735025198|dbj|GAM04189.1| hypothetical conserved protein [Novosphingobium sp. MBES04]
MBESNS4_0900	Chromosome			K000		68.9177	72.0692	57.9684	49.2286	1.04573	0.841124	0.71431	gi|746344422|ref|WP_039389402.1|	hypothetical protein [Novosphingobium sp. MBES04] gi|735025199|dbj|GAM04190.1| peroxidase [Novosphingobium sp. MBES04]
MBESNS4_0901	Chromosome		K03566	K000	gcvA; LysR family transcriptional regulator, glycine cleavage system transcriptional activator	61.4968	47.3118	56.3566	41.5055	0.769337	0.916415	0.674921	gi|735025200|dbj|GAM04191.1|	LysR family transcriptional regulator [Novosphingobium sp. MBES04]
MBESNS4_0902	Chromosome		K00316	K000	spdH; spermidine dehydrogenase [EC:1.5.99.6]	55.4609	61.7583	49.2499	34.8776	1.11355	0.88801	0.628868	gi|735025201|dbj|GAM04192.1|	hypothetical conserved protein [Novosphingobium sp. MBES04]
MBESNS4_0903	Chromosome			K000		19.9378	21.4289	15.9919	12.4046	1.07479	0.802087	0.622162	gi|746344424|ref|WP_039389403.1|	hypothetical protein [Novosphingobium sp. MBES04] gi|735025202|dbj|GAM04193.1| hypothetical protein MBENS4_1191 [Novosphingobium sp. MBES04]
MBESNS4_0904	Chromosome		K00316	K000	spdH; spermidine dehydrogenase [EC:1.5.99.6]	51.6127	60.9111	45.3427	35.4376	1.18016	0.878518	0.686606	gi|735025203|dbj|GAM04194.1|	hypothetical conserved protein [Novosphingobium sp. MBES04]
MBESNS4_0905	Chromosome		K11735	K000	gabP; GABA permease	43.383	44.0311	33.6307	26.5116	1.01494	0.775205	0.611106	gi|1181291023|ref|WP_084591975.1|	GABA permease [Novosphingobium sp. MBES04] gi|735025204|dbj|GAM04195.1| gamma-aminobutyrate permease [Novosphingobium sp. MBES04]
MBESNS4_0906	Chromosome			K000		61.5755	50.4708	63.4422	51.6634	0.819657	1.03032	0.839025	gi|735025205|dbj|GAM04196.1|	hypothetical protein MBENS4_1194 [Novosphingobium sp. MBES04]
MBESNS4_0907	Chromosome		K00822	K000	E2.6.1.18; beta-alanine--pyruvate transaminase [EC:2.6.1.18]	41.2298	34.059	33.1206	25.196	0.826078	0.803317	0.611111	gi|746344426|ref|WP_039389405.1|	aspartate aminotransferase family protein [Novosphingobium sp. MBES04] gi|735025206|dbj|GAM04197.1| beta alanine--pyruvate transaminase [Novosphingobium sp. MBES04]
MBESNS4_0908	Chromosome		K03892	K000	arsR; ArsR family transcriptional regulator	71.0542	102.057	64.0737	51.7483	1.43632	0.901758	0.728293	gi|746344428|ref|WP_039389406.1|	transcriptional regulator [Novosphingobium sp. MBES04] gi|735025207|dbj|GAM04198.1| ArsR family transcriptional regulator [Novosphingobium sp. MBES04]
MBESNS4_0909	Chromosome		K03325	K000	TC.ACR3; arsenite transporter, ACR3 family	32.7866	39.6709	31.4976	24.3454	1.20997	0.960685	0.742541	gi|746344430|ref|WP_039389408.1|	arsenical-resistance protein [Novosphingobium sp. MBES04] gi|735025208|dbj|GAM04199.1| arsenical-resistance protein [Novosphingobium sp. MBES04]
MBESNS4_0910	Chromosome		K03300	K000	TC.CITMHS; citrate-Mg2+:H+ or citrate-Ca2+:H+ symporter, CitMHS family	34.7253	27.8305	27.567	21.3487	0.801448	0.793858	0.614789	gi|746344432|ref|WP_039389410.1|	citrate transporter [Novosphingobium sp. MBES04] gi|735025209|dbj|GAM04200.1| CitMHS family citrate/H+ symporter [Novosphingobium sp. MBES04]
MBESNS4_0911	Chromosome		K07221	K000	oprO_P; phosphate-selective porin OprO and OprP	50.3213	69.3513	37.4322	28.8827	1.37817	0.743862	0.573966	gi|746344434|ref|WP_039389412.1|	porin [Novosphingobium sp. MBES04] gi|735025210|dbj|GAM04201.1| phosphate-specific outer membrane porin OprP Pyrophosphate-specific outer membrane porin OprO [Novosphingobium sp. MBES04]
MBESNS4_0912	Chromosome		K02012	K000	afuA, fbpA; iron(III) transport system substrate-binding protein	47.6941	81.6652	30.9686	22.3209	1.71227	0.649318	0.468002	gi|1181291024|ref|WP_084591976.1|	hypothetical protein [Novosphingobium sp. MBES04]
MBESNS4_0913	Chromosome		K02483	K000	two-component system, OmpR family, response regulator	49.6253	83.109	44.9363	38.7959	1.67473	0.905513	0.781777	gi|746344439|ref|WP_039389417.1|	DNA-binding response regulator [Novosphingobium sp. MBES04] gi|735025212|dbj|GAM04203.1| transcriptional regulator ycf27-like [Novosphingobium sp. MBES04]
MBESNS4_0914	Chromosome		K07649	K000	tctE; two-component system, OmpR family, sensor histidine kinase TctE [EC:2.7.13.3]	47.6942	74.4846	42.2397	33.3689	1.56171	0.885637	0.699642	gi|918033781|ref|WP_052322032.1|	histidine kinase [Novosphingobium sp. MBES04]
MBESNS4_0915	Chromosome			K000		40.4171	51.0488	39.6093	34.5092	1.26305	0.980014	0.853828	gi|746344441|ref|WP_039389419.1|	TetR/AcrR family transcriptional regulator [Novosphingobium sp. MBES04] gi|735025214|dbj|GAM04205.1| TetR family transcriptional regulator [Novosphingobium sp. MBES04]
MBESNS4_0916	Chromosome			K000		59.5343	77.2784	54.2591	42.6729	1.29805	0.911393	0.716779	gi|746344442|ref|WP_039389420.1|	MBL fold metallo-hydrolase [Novosphingobium sp. MBES04] gi|735025215|dbj|GAM04206.1| hydrolase [Novosphingobium sp. MBES04]
MBESNS4_0917	Chromosome			K000		53.3324	65.5426	47.755	33.1502	1.22895	0.895423	0.621577	gi|918033782|ref|WP_052322033.1|	hypothetical protein [Novosphingobium sp. MBES04] gi|735025216|dbj|GAM04207.1| secreted protein [Novosphingobium sp. MBES04]
MBESNS4_0918	Chromosome		K08195	K000	pcaK; MFS transporter, AAHS family, 4-hydroxybenzoate transporter	82.9215	133.745	72.8784	68.9467	1.61291	0.878884	0.831469	gi|1181291025|ref|WP_084591977.1|	hypothetical protein [Novosphingobium sp. MBES04]
MBESNS4_0919	Chromosome			K000		59.613	53.0833	53.2562	41.0246	0.890464	0.893365	0.688182	gi|735025218|dbj|GAM04209.1|	major facilitator transporter [Novosphingobium sp. MBES04]
MBESNS4_0920	Chromosome			K000		56.7817	52.9958	49.0873	33.4805	0.933324	0.864491	0.589635	gi|746344446|ref|WP_039389424.1|	aromatic-ring-hydroxylating dioxygenase [Novosphingobium sp. MBES04] gi|735025219|dbj|GAM04210.1| aromatic-ring-hydroxylating dioxygenase, beta subunit [Novosphingobium sp. MBES04]
MBESNS4_0921	Chromosome			K000		44.7027	50.0882	36.1208	26.9447	1.12047	0.808023	0.602754	gi|746344447|ref|WP_039389425.1|	(2Fe-2S)-binding protein [Novosphingobium sp. MBES04] gi|735025220|dbj|GAM04211.1| Rieske (2Fe-2S) domain-containing protein [Novosphingobium sp. MBES04]
MBESNS4_0922	Chromosome			K000		35.3998	31.4843	30.6377	24.1654	0.889392	0.865478	0.682643	gi|746344449|ref|WP_039389427.1|	nuclear transport factor 2 family protein [Novosphingobium sp. MBES04] gi|735025221|dbj|GAM04212.1| polyketide cyclase [Novosphingobium sp. MBES04]
MBESNS4_0923	Chromosome		K02433	K000	gatA, QRSL1; aspartyl-tRNA(Asn)/glutamyl-tRNA(Gln) amidotransferase subunit A [EC:6.3.5.6 6.3.5.7]	49.5337	50.8892	37.7275	27.8565	1.02736	0.761652	0.562374	gi|1181291026|ref|WP_084591978.1|	amidase [Novosphingobium sp. MBES04] gi|735025222|dbj|GAM04213.1| amidase [Novosphingobium sp. MBES04]
MBESNS4_0924	Chromosome			K000		45.1802	43.7105	30.1606	21.6828	0.967472	0.667563	0.479918		hypothetical protein
MBESNS4_0925	Chromosome		K06075	K000	slyA; MarR family transcriptional regulator, transcriptional regulator for hemolysin	65.4268	74.0271	58.3836	43.6837	1.13145	0.89235	0.667673	gi|746344451|ref|WP_039389429.1|	transcriptional regulator [Novosphingobium sp. MBES04] gi|735025223|dbj|GAM04214.1| MarR family transcriptional regulator [Novosphingobium sp. MBES04]
MBESNS4_0926	Chromosome		K02554	ko00362	mhpD; 2-keto-4-pentenoate hydratase [EC:4.2.1.80]	88.1332	84.8924	100.458	79.9849	0.963228	1.13984	0.907546	gi|918033784|ref|WP_052322035.1|	hypothetical protein [Novosphingobium sp. MBES04] gi|735025224|dbj|GAM04215.1| 2-keto-4-pentenoate hydratase [Novosphingobium sp. MBES04]
MBESNS4_0927	Chromosome			K000		80.4938	71.4027	82.0738	67.293	0.887059	1.01963	0.836003	gi|746344455|ref|WP_039389433.1|	MarR family transcriptional regulator [Novosphingobium sp. MBES04]
MBESNS4_0928	Chromosome			K000		28.2026	23.5005	22.3417	18.7267	0.833273	0.792185	0.664004	gi|746344456|ref|WP_039389434.1|	GMC family oxidoreductase [Novosphingobium sp. MBES04] gi|735025226|dbj|GAM04217.1| glucose-methanol-choline oxidoreductase [Novosphingobium sp. MBES04]
MBESNS4_0929	Chromosome			K000		37.6758	47.9105	28.5206	21.3694	1.27165	0.757001	0.56719	gi|918033785|ref|WP_052322036.1|	hypothetical protein [Novosphingobium sp. MBES04] gi|735025227|dbj|GAM04218.1| hypothetical conserved protein [Novosphingobium sp. MBES04]
MBESNS4_0930	Chromosome			K000		27.5333	41.847	24.2908	20.246	1.51987	0.882232	0.735327	gi|1181291027|ref|WP_084591979.1|	TonB-dependent receptor [Novosphingobium sp. MBES04] gi|735025228|dbj|GAM04219.1| TonB-dependent receptor [Novosphingobium sp. MBES04]
MBESNS4_0931	Chromosome		K02433	K000	gatA, QRSL1; aspartyl-tRNA(Asn)/glutamyl-tRNA(Gln) amidotransferase subunit A [EC:6.3.5.6 6.3.5.7]	55.5004	51.9402	40.1162	33.0612	0.935852	0.722808	0.595692	gi|735025229|dbj|GAM04220.1|	amidase [Novosphingobium sp. MBES04]
MBESNS4_0932	Chromosome		K00146	K000	feaB; phenylacetaldehyde dehydrogenase [EC:1.2.1.39]	45.4507	48.2489	36.1382	28.9797	1.06156	0.795108	0.637607	gi|1181291028|ref|WP_084591980.1|	aldehyde dehydrogenase [Novosphingobium sp. MBES04] gi|735025230|dbj|GAM04221.1| aldehyde dehydrogenase [Novosphingobium sp. MBES04]
MBESNS4_0933	Chromosome			K000		279.462	410.224	293.762	257.872	1.46791	1.05117	0.922743	gi|1013173389|gb|AMT81354.1|	transposase [Sphingobium baderi]
MBESNS4_0934	Chromosome			K000		33.4304	56.3362	29.1524	21.2473	1.68518	0.872033	0.635569		hypothetical protein
MBESNS4_0935	Chromosome			K000		14.3479	23.7108	11.1298	8.62583	1.65257	0.775712	0.601192	gi|746346958|ref|WP_039391848.1|	AraC family transcriptional regulator [Novosphingobium sp. MBES04]
MBESNS4_0936	Chromosome		K08738	K000	CYC; cytochrome c	41.0246	39.6855	29.3263	22.6537	0.96736	0.714848	0.552199	gi|918033787|ref|WP_052322038.1|	hypothetical protein [Novosphingobium sp. MBES04] gi|735025232|dbj|GAM04223.1| C-type cytochrome [Novosphingobium sp. MBES04]
MBESNS4_0937	Chromosome		K21618	K000	DLD3; (R)-2-hydroxyglutarate---pyruvate transhydrogenase [EC:1.1.99.40]	46.1873	46.4542	34.4074	24.6985	1.00578	0.744953	0.534746	gi|746344458|ref|WP_039389436.1|	FAD-binding oxidoreductase [Novosphingobium sp. MBES04] gi|735025233|dbj|GAM04224.1| FAD linked oxidase domain-containing protein [Novosphingobium sp. MBES04]
MBESNS4_0938	Chromosome		K00074	ko00362	paaH, hbd, fadB, mmgB; 3-hydroxybutyryl-CoA dehydrogenase [EC:1.1.1.157]	48.3039	53.0705	34.6459	25.9641	1.09868	0.717248	0.537515	gi|735025234|dbj|GAM04225.1|	3-hydroxybutyryl-CoA dehydrogenase [Novosphingobium sp. MBES04]
MBESNS4_0939	Chromosome		K04940	K000	E1.5.1.28; opine dehydrogenase [EC:1.5.1.28]	43.9056	35.265	31.3239	24.2024	0.8032	0.713437	0.551236	gi|746344460|ref|WP_039389438.1|	glycerol-3-phosphate dehydrogenase [Novosphingobium sp. MBES04] gi|735025235|dbj|GAM04226.1| NAD/NADP octopine/nopaline dehydrogenase [Novosphingobium sp. MBES04]
MBESNS4_0940	Chromosome			K000		57.7401	59.1852	45.368	32.1132	1.02503	0.785728	0.556169	gi|735025236|dbj|GAM04227.1|	major facilitator transporter [Novosphingobium sp. MBES04]
MBESNS4_0941	Chromosome		K17760	K000	qheDH; quinohemoprotein ethanol dehydrogenase [EC:1.1.9.1]	40.9081	42.8491	32.3294	24.871	1.04745	0.790294	0.607972	gi|918033788|ref|WP_052322039.1|	PQQ-dependent dehydrogenase, methanol/ethanol family [Novosphingobium sp. MBES04]
MBESNS4_0942	Chromosome		K02342	K000	DPO3E, dnaQ; DNA polymerase III subunit epsilon [EC:2.7.7.7]	45.9511	26.6454	36.3767	26.5075	0.579864	0.79164	0.576863	gi|735025238|dbj|GAM04229.1|	exonuclease [Novosphingobium sp. MBES04]
MBESNS4_0943	Chromosome		K03569	K000	mreB; rod shape-determining protein MreB and related proteins	41.7052	54.5679	31.6329	28.6787	1.30842	0.758489	0.687655	gi|746344464|ref|WP_039389442.1|	rod shape-determining protein [Novosphingobium sp. MBES04]
MBESNS4_0944	Chromosome			K000		25.0736	38.2633	24.5174	18.5387	1.52604	0.977817	0.739369	gi|918033789|ref|WP_052322040.1|	hypothetical protein [Novosphingobium sp. MBES04] gi|735025240|dbj|GAM04231.1| hypothetical conserved protein [Novosphingobium sp. MBES04]
MBESNS4_0945	Chromosome		K16089	K000	TC.FEV.OM2, fepA, iroN, cirA, pfeA, cfrA, hmuR; outer membrane receptor for ferrienterochelin and colicins	44.8976	53.6961	39.1899	51.6077	1.19597	0.872873	1.14945	gi|746344465|ref|WP_039389443.1|	membrane protein [Novosphingobium sp. MBES04] gi|735025241|dbj|GAM04232.1| TonB-dependent receptor protein [Novosphingobium sp. MBES04]
MBESNS4_0946	Chromosome		K09939	K000	K09939; uncharacterized protein	102.981	133.848	111.766	253.139	1.29973	1.08531	2.45811	gi|735025242|dbj|GAM04233.1|	membrane protein [Novosphingobium sp. MBES04]
MBESNS4_0947	Chromosome			K000		206.965	122.625	210.635	495.305	0.592493	1.01773	2.39318	gi|746344469|ref|WP_039389447.1|	hypothetical protein [Novosphingobium sp. MBES04] gi|735025243|dbj|GAM04234.1| hypothetical conserved protein [Novosphingobium sp. MBES04]
MBESNS4_0948	Chromosome			K000		339.069	166.285	326.361	803.853	0.490416	0.962522	2.37076	gi|746344471|ref|WP_039389449.1|	DUF4198 domain-containing protein [Novosphingobium sp. MBES04] gi|735025244|dbj|GAM04235.1| hypothetical conserved protein [Novosphingobium sp. MBES04]
MBESNS4_0949	Chromosome		K03734	K000	apbE; thiamine biosynthesis lipoprotein	127.586	87.2113	118.026	218.421	0.683549	0.925071	1.71195	gi|735025245|dbj|GAM04236.1|	thiamine biosynthesis lipoprotein [Novosphingobium sp. MBES04]
MBESNS4_0950	Chromosome		K00116	K000	mqo; malate dehydrogenase (quinone) [EC:1.1.5.4]	23.5949	27.3608	18.7929	17.1812	1.1596	0.796479	0.728171	gi|746344474|ref|WP_039389452.1|	malate:quinone oxidoreductase [Novosphingobium sp. MBES04] gi|735025246|dbj|GAM04237.1| Malate:quinone oxidoreductase [Novosphingobium sp. MBES04]
MBESNS4_0951	Chromosome			K000		41.1277	30.5183	33.0025	24.4918	0.742038	0.80244	0.595507	gi|746344476|ref|WP_039389454.1|	hypothetical protein [Novosphingobium sp. MBES04] gi|735025247|dbj|GAM04238.1| hypothetical protein MBENS4_1236 [Novosphingobium sp. MBES04]
MBESNS4_0952	Chromosome		K03292	K000	TC.GPH; glycoside/pentoside/hexuronide:cation symporter, GPH family	40.5552	30.4099	29.628	20.6009	0.74984	0.730559	0.507972	gi|918033790|ref|WP_052322041.1|	hypothetical protein [Novosphingobium sp. MBES04] gi|735025248|dbj|GAM04239.1| hypothetical protein MBENS4_1237 [Novosphingobium sp. MBES04]
MBESNS4_0953	Chromosome		K07221	K000	oprO_P; phosphate-selective porin OprO and OprP	31.9028	23.1217	25.8624	20.1532	0.724755	0.810663	0.631705	gi|746344477|ref|WP_039389455.1|	porin [Novosphingobium sp. MBES04]
MBESNS4_0954	Chromosome		K02483	K000	two-component system, OmpR family, response regulator	45.4179	64.5789	32.9347	26.3701	1.42188	0.725147	0.58061	gi|735025250|dbj|GAM04241.1|	transcriptional regulator ycf27-like [Novosphingobium sp. MBES04]
MBESNS4_0955	Chromosome		K07649	K000	tctE; two-component system, OmpR family, sensor histidine kinase TctE [EC:2.7.13.3]	72.3842	91.095	59.2162	42.8913	1.25849	0.818082	0.592551	gi|918033791|ref|WP_052322042.1|	histidine kinase [Novosphingobium sp. MBES04] gi|735025251|dbj|GAM04242.1| histidine kinase [Novosphingobium sp. MBES04]
MBESNS4_0956	Chromosome			K000		84.1594	134.264	99.8551	85.5302	1.59536	1.1865	1.01629	gi|746344481|ref|WP_039389459.1|	SDR family oxidoreductase [Novosphingobium sp. MBES04] gi|735025252|dbj|GAM04243.1| short-chain dehydrogenase/reductase SDR [Novosphingobium sp. MBES04]
MBESNS4_0957	Chromosome		K16593	K000	bioI; cytochrome P450 [EC:1.14.-.-]	57.4836	67.9851	69.0954	53.5022	1.18269	1.202	0.93074	gi|746344483|ref|WP_039389461.1|	cytochrome P450 [Novosphingobium sp. MBES04] gi|735025253|dbj|GAM04244.1| cytochrome P450 [Novosphingobium sp. MBES04]
MBESNS4_0958	Chromosome		K00059	K000	fabG; 3-oxoacyl-[acyl-carrier protein] reductase [EC:1.1.1.100]	48.9601	61.8118	51.705	38.7373	1.26249	1.05606	0.791202	gi|746344485|ref|WP_039389463.1|	oxidoreductase [Novosphingobium sp. MBES04] gi|735025254|dbj|GAM04245.1| oxidoreductase [Novosphingobium sp. MBES04]
MBESNS4_0959	Chromosome		K21200	K000	CYP144; cytochrome P450 family 144	116.577	160.753	134.057	121.183	1.37894	1.14994	1.03951	gi|735025255|dbj|GAM04246.1|	cytochrome P450 [Novosphingobium sp. MBES04]
MBESNS4_0960	Chromosome		K04755	K000	fdx; ferredoxin, 2Fe-2S	70.1422	126.258	84.05	65.9463	1.80004	1.19828	0.94018	gi|746344488|ref|WP_039389466.1|	(2Fe-2S) ferredoxin [Novosphingobium sp. MBES04] gi|735025256|dbj|GAM04247.1| ferredoxin [Novosphingobium sp. MBES04]
MBESNS4_0961	Chromosome			K000		57.7928	82.6594	51.8923	39.2613	1.43027	0.897904	0.679346	gi|746344490|ref|WP_039389468.1|	amidohydrolase family protein [Novosphingobium sp. MBES04] gi|735025257|dbj|GAM04248.1| amidohydrolase [Novosphingobium sp. MBES04]
MBESNS4_0962	Chromosome			K000		37.5357	51.4454	33.5087	25.6326	1.37057	0.892715	0.682887	gi|746344492|ref|WP_039389470.1|	(2Fe-2S)-binding protein [Novosphingobium sp. MBES04] gi|735025258|dbj|GAM04249.1| Rieske (2Fe-2S) domain-containing protein [Novosphingobium sp. MBES04]
MBESNS4_0963	Chromosome		K18703	K000	SUGCT; succinate---hydroxymethylglutarate CoA-transferase [EC:2.8.3.13]	55.1816	62.4081	44.2	32.0823	1.13096	0.800991	0.581395	gi|746344494|ref|WP_039389472.1|	CoA transferase [Novosphingobium sp. MBES04] gi|735025259|dbj|GAM04250.1| acyl-CoA transferase [Novosphingobium sp. MBES04]
MBESNS4_0964	Chromosome		K18703	K000	SUGCT; succinate---hydroxymethylglutarate CoA-transferase [EC:2.8.3.13]	45.6171	48.3915	37.1393	28.0105	1.06082	0.814154	0.614034	gi|746344496|ref|WP_039389474.1|	CoA transferase [Novosphingobium sp. MBES04] gi|735025260|dbj|GAM04251.1| acyl-CoA transferase [Novosphingobium sp. MBES04]
MBESNS4_0965	Chromosome		K00059	K000	fabG; 3-oxoacyl-[acyl-carrier protein] reductase [EC:1.1.1.100]	51.8878	55.4423	47.394	33.1992	1.0685	0.913394	0.639827	gi|746344498|ref|WP_039389476.1|	NAD(P)-dependent oxidoreductase [Novosphingobium sp. MBES04] gi|735025261|dbj|GAM04252.1| dehydrogenase [Novosphingobium sp. MBES04]
MBESNS4_0966	Chromosome		K05898	K000	kstD; 3-oxosteroid 1-dehydrogenase [EC:1.3.99.4]	48.3694	36.3508	41.7788	29.8505	0.751525	0.863745	0.617136	gi|733401890|gb|KHK91197.1|	3-oxosteroid 1-dehydrogenase [Novosphingobium malaysiense]
MBESNS4_0967	Chromosome			K000		66.989	115.313	65.3933	56.0818	1.72138	0.976181	0.83718	gi|746344500|ref|WP_039389478.1|	hypothetical protein [Novosphingobium sp. MBES04] gi|735025264|dbj|GAM04255.1| hypothetical conserved protein [Novosphingobium sp. MBES04]
MBESNS4_0968	Chromosome		K05710	K000	hcaC, bphF; dioxygenase ferredoxin subunit	48.0028	23.6329	34.6048	31.9552	0.492324	0.720891	0.665694	gi|735025265|dbj|GAM04256.1|	Rieske (2Fe-2S) domain-containing protein [Novosphingobium sp. MBES04]
MBESNS4_0969	Chromosome		K00666	K000	fatty-acyl-CoA synthase [EC:6.2.1.-]	46.4957	61.0322	40.4756	30.2661	1.31264	0.870524	0.650944	gi|918033792|ref|WP_052322043.1|	AMP-dependent synthetase [Novosphingobium sp. MBES04] gi|735025266|dbj|GAM04257.1| acyl-CoA synthetase family member 2e [Novosphingobium sp. MBES04]
MBESNS4_0970	Chromosome			K000		24.9221	38.7442	28.2041	24.1747	1.55462	1.13169	0.970013	gi|746344502|ref|WP_039389480.1|	acyl dehydratase [Novosphingobium sp. MBES04] gi|735025267|dbj|GAM04258.1| acyl dehydratase [Novosphingobium sp. MBES04]
MBESNS4_0971	Chromosome			K000		59.6858	79.4903	54.8914	48.858	1.33181	0.919672	0.818587	gi|735025268|dbj|GAM04259.1|	dioxygenase [Novosphingobium sp. MBES04]
MBESNS4_0972	Chromosome		K04090	K000	E1.2.7.8; indolepyruvate ferredoxin oxidoreductase [EC:1.2.7.8]	52.0689	51.4285	39.2652	29.9135	0.987701	0.754101	0.574497	gi|746344503|ref|WP_039389481.1|	pyruvate ferredoxin oxidoreductase [Novosphingobium sp. MBES04] gi|735025270|dbj|GAM04261.1| pyruvate ferredoxin/flavodoxin oxidoreductase [Novosphingobium sp. MBES04]
MBESNS4_0973	Chromosome		K07506	K000	AraC family transcriptional regulator	21.6091	26.7811	18.1745	16.3894	1.23934	0.841055	0.758449	gi|918033793|ref|WP_052322044.1|	AraC family transcriptional regulator [Novosphingobium sp. MBES04] gi|735025271|dbj|GAM04262.1| AraC family transcriptional regulator [Novosphingobium sp. MBES04]
MBESNS4_0974	Chromosome		K01661	K000	menB; naphthoate synthase [EC:4.1.3.36]	44.7876	70.6757	52.708	44.4944	1.57802	1.17684	0.993452	gi|746344506|ref|WP_039389484.1|	enoyl-CoA hydratase/isomerase family protein [Novosphingobium sp. MBES04] gi|735025272|dbj|GAM04263.1| enoyl-CoA hydratase/carnithine racemase [Novosphingobium sp. MBES04]
MBESNS4_0975	Chromosome			K000		87.1533	94.1695	89.6119	89.3191	1.0805	1.02821	1.02485	gi|746344507|ref|WP_039389485.1|	AraC family transcriptional regulator [Novosphingobium sp. MBES04] gi|735025273|dbj|GAM04264.1| AraC family transcriptional regulator [Novosphingobium sp. MBES04]
MBESNS4_0976	Chromosome		K01473	K000	hyuA; N-methylhydantoinase A [EC:3.5.2.14]	52.9375	61.9906	40.4975	31.582	1.17101	0.765006	0.59659	gi|1094657406|emb|SEQ44232.1|	N-methylhydantoinase A [Solimonas aquatica]
MBESNS4_0977	Chromosome		K01469	K000	E3.5.2.9; 5-oxoprolinase (ATP-hydrolysing) [EC:3.5.2.9]	29.3014	43.1651	23.5585	18.0771	1.47314	0.804007	0.616934	gi|746344509|ref|WP_039389487.1|	N-methylhydantoinase [Novosphingobium sp. MBES04] gi|735025276|dbj|GAM04267.1| hydantoinase B/oxoprolinase [Novosphingobium sp. MBES04]
MBESNS4_0978	Chromosome			K000		79.3857	111.537	72.2307	53.2076	1.405	0.90987	0.670242	gi|746344510|ref|WP_039389488.1|	hypothetical protein [Novosphingobium sp. MBES04] gi|735025277|dbj|GAM04268.1| hypothetical conserved protein [Novosphingobium sp. MBES04]
MBESNS4_0979	Chromosome		K06075	K000	slyA; MarR family transcriptional regulator, transcriptional regulator for hemolysin	94.1827	113.058	96.4024	74.4718	1.20041	1.02357	0.790717	gi|735025278|dbj|GAM04269.1|	MarR family transcriptional regulator [Novosphingobium sp. MBES04]
MBESNS4_0980	Chromosome		K08299	K000	caiD; carnitinyl-CoA dehydratase [EC:4.2.1.-]	120.148	114.912	136.871	117.659	0.956417	1.13919	0.979285	gi|746344514|ref|WP_039389491.1|	enoyl-CoA hydratase [Novosphingobium sp. MBES04] gi|735025279|dbj|GAM04270.1| enoyl-CoA hydratasee [Novosphingobium sp. MBES04]
MBESNS4_0981	Chromosome			K000		98.6289	90.6598	99.5901	84.5813	0.919201	1.00975	0.857571	gi|735025280|dbj|GAM04271.1|	acetyl-CoA hydrolase-like [Novosphingobium sp. MBES04]
MBESNS4_0982	Chromosome		K01644	K000	citE; citrate lyase subunit beta / citryl-CoA lyase [EC:4.1.3.6 4.1.3.34]	191.11	175.758	224.046	215.43	0.919668	1.17234	1.12725	gi|746344516|ref|WP_039389493.1|	CoA ester lyase [Novosphingobium sp. MBES04] gi|735025282|dbj|GAM04273.1| citrate lyase subunit beta-like protein [Novosphingobium sp. MBES04]
MBESNS4_0983	Chromosome		K00249	K000	ACADM, acd; acyl-CoA dehydrogenase [EC:1.3.8.7]	35.9749	41.6703	33.5275	25.9967	1.15832	0.931971	0.722634	gi|746344518|ref|WP_039389495.1|	acyl-CoA dehydrogenase [Novosphingobium sp. MBES04] gi|735025283|dbj|GAM04274.1| 2-methylacyl-CoA dehydrogenase [Novosphingobium sp. MBES04]
MBESNS4_0984	Chromosome			K000		72.0882	97.266	75.8863	64.0409	1.34926	1.05269	0.888369	gi|735025284|dbj|GAM04275.1|	L-carnitine dehydratase/bile acid-inducible protein F [Novosphingobium sp. MBES04]
MBESNS4_0985	Chromosome		K01692	ko00362	paaF, echA; enoyl-CoA hydratase [EC:4.2.1.17]	55.3461	54.067	50.6753	39.9	0.976889	0.915606	0.720917	gi|746344519|ref|WP_039389496.1|	enoyl-CoA hydratase [Novosphingobium sp. MBES04] gi|735025285|dbj|GAM04276.1| enoyl-CoA hydratasee [Novosphingobium sp. MBES04]
MBESNS4_0986	Chromosome			K000		45.2649	46.1917	37.6581	30.0198	1.02047	0.831949	0.663204	gi|735025286|dbj|GAM04277.1|	acyl-CoA dehydrogenase domain-containing protein [Novosphingobium sp. MBES04]
MBESNS4_0987	Chromosome			K000		60.8805	81.1812	50.4834	36.7921	1.33345	0.829222	0.604333	gi|746344520|ref|WP_039389497.1|	3-hydroxy-2-methylbutyryl-CoA dehydrogenase [Novosphingobium sp. MBES04] gi|735025287|dbj|GAM04278.1| 3-hydroxy-2-methylbutyryl-CoA dehydrogenase [Novosphingobium sp. MBES04]
MBESNS4_0988	Chromosome		K00626	ko00362	E2.3.1.9, atoB; acetyl-CoA C-acetyltransferase [EC:2.3.1.9]	38.9577	31.1622	30.4605	21.6913	0.799899	0.781887	0.556792	gi|746344522|ref|WP_039389498.1|	acetyl-CoA acetyltransferase [Novosphingobium sp. MBES04] gi|735025288|dbj|GAM04279.1| 3-ketoacyl-CoA thiolase 5 [Novosphingobium sp. MBES04]
MBESNS4_0989	Chromosome		K00459	K000	E1.13.12.16; nitronate monooxygenase [EC:1.13.12.16]	34.4573	30.651	28.4173	21.3376	0.889536	0.824711	0.619247	gi|746344523|ref|WP_039389499.1|	nitronate monooxygenase [Novosphingobium sp. MBES04] gi|735025289|dbj|GAM04280.1| dioxygenase [Novosphingobium sp. MBES04]
MBESNS4_0990	Chromosome		K01796	K000	E5.1.99.4, AMACR, mcr; alpha-methylacyl-CoA racemase [EC:5.1.99.4]	52.4381	41.8077	37.2099	29.2586	0.797277	0.709597	0.557965	gi|918033795|ref|WP_052322046.1|	CoA transferase [Novosphingobium sp. MBES04] gi|735025290|dbj|GAM04281.1| alpha-methylacyl-CoA racemase [Novosphingobium sp. MBES04]
MBESNS4_0991	Chromosome		K00140	K000	mmsA, iolA, ALDH6A1; malonate-semialdehyde dehydrogenase (acetylating) / methylmalonate-semialdehyde dehydrogenase [EC:1.2.1.18 1.2.1.27]	57.7382	79.7697	63.1257	56.7507	1.38158	1.09331	0.982898	gi|746344524|ref|WP_039389500.1|	methylmalonate-semialdehyde dehydrogenase (CoA acylating) [Novosphingobium sp. MBES04] gi|735025291|dbj|GAM04282.1| methylmalonate-semialdehyde dehydrogenase [Novosphingobium sp. MBES04]
MBESNS4_0992	Chromosome		K00059	K000	fabG; 3-oxoacyl-[acyl-carrier protein] reductase [EC:1.1.1.100]	55.433	62.7955	58.2872	47.8079	1.13282	1.05149	0.862444	gi|746344525|ref|WP_039389501.1|	NAD(P)-dependent oxidoreductase [Novosphingobium sp. MBES04] gi|735025292|dbj|GAM04283.1| L-xylulose reductase-like [Novosphingobium sp. MBES04]
MBESNS4_0993	Chromosome			K000		44.9051	77.8624	51.3792	39.4583	1.73393	1.14417	0.878705	gi|918033796|ref|WP_052322047.1|	(2Fe-2S)-binding protein [Novosphingobium sp. MBES04] gi|735025293|dbj|GAM04284.1| dioxygenase subunit alpha yeaW [Novosphingobium sp. MBES04]
MBESNS4_0994	Chromosome			K000		46.6222	64.773	38.9537	30.0051	1.38932	0.835517	0.643579	gi|735025294|dbj|GAM04285.1|	4-coumarate--CoA ligase-like 3-like [Novosphingobium sp. MBES04]
MBESNS4_0995	Chromosome		K00059	K000	fabG; 3-oxoacyl-[acyl-carrier protein] reductase [EC:1.1.1.100]	65.8419	111.158	67.5255	47.2323	1.68825	1.02557	0.717359	gi|746344526|ref|WP_039389502.1|	NAD(P)-dependent oxidoreductase [Novosphingobium sp. MBES04] gi|735025295|dbj|GAM04286.1| estradiol 17-beta-dehydrogenase 8-like [Novosphingobium sp. MBES04]
MBESNS4_0996	Chromosome		K03119	K000	tauD; taurine dioxygenase [EC:1.14.11.17]	357.661	572.434	395.698	415.687	1.60049	1.10635	1.16224	gi|746344527|ref|WP_039389503.1|	TauD/TfdA family dioxygenase [Novosphingobium sp. MBES04] gi|735025296|dbj|GAM04287.1| dioxygenase [Novosphingobium sp. MBES04]
MBESNS4_0997	Chromosome			K000		78.3036	130.928	87.5525	74.073	1.67206	1.11812	0.945972	gi|746344528|ref|WP_039389504.1|	(2Fe-2S)-binding protein [Novosphingobium sp. MBES04] gi|735025297|dbj|GAM04288.1| Rieske (2Fe-2S) domain-containing protein [Novosphingobium sp. MBES04]
MBESNS4_0998	Chromosome		K00059	K000	fabG; 3-oxoacyl-[acyl-carrier protein] reductase [EC:1.1.1.100]	59.6624	99.6279	64.6301	47.7355	1.66986	1.08326	0.800093	gi|746344529|ref|WP_039389505.1|	short-chain dehydrogenase [Novosphingobium sp. MBES04] gi|735025298|dbj|GAM04289.1| short-chain dehydrogenase [Novosphingobium sp. MBES04]
MBESNS4_0999	Chromosome		K08177	K000	oxlT; MFS transporter, OFA family, oxalate/formate antiporter	57.2832	72.6571	52.0055	37.1605	1.26839	0.907867	0.648716	gi|746344531|ref|WP_039389507.1|	MFS transporter [Novosphingobium sp. MBES04] gi|735025299|dbj|GAM04290.1| monocarboxylate transporter 13-like [Novosphingobium sp. MBES04]
MBESNS4_1000	Chromosome			K000		45.2556	68.543	35.5378	28.348	1.51457	0.785269	0.626398	gi|746344534|ref|WP_039389510.1|	acyl-CoA dehydrogenase [Novosphingobium sp. MBES04] gi|735025300|dbj|GAM04291.1| acyl-CoA dehydrogenase [Novosphingobium sp. MBES04]
MBESNS4_1001	Chromosome		K00249	K000	ACADM, acd; acyl-CoA dehydrogenase [EC:1.3.8.7]	40.8149	40.2339	34.1224	26.2976	0.985765	0.836028	0.644315	gi|746344537|ref|WP_039389513.1|	acyl-CoA dehydrogenase [Novosphingobium sp. MBES04] gi|735025301|dbj|GAM04292.1| short-chain specific acyl-CoA dehydrogenase [Novosphingobium sp. MBES04]
MBESNS4_1002	Chromosome		K00249	K000	ACADM, acd; acyl-CoA dehydrogenase [EC:1.3.8.7]	49.32	40.187	40.2181	28.8747	0.814821	0.815453	0.585456	gi|746344538|ref|WP_039389514.1|	acyl-CoA dehydrogenase [Novosphingobium sp. MBES04] gi|735025302|dbj|GAM04293.1| acyl-CoA dehydrogenase 6-like [Novosphingobium sp. MBES04]
MBESNS4_1003	Chromosome		K00249	K000	ACADM, acd; acyl-CoA dehydrogenase [EC:1.3.8.7]	56.6018	54.7932	51.891	39.6401	0.968047	0.916773	0.700333	gi|735025304|dbj|GAM04295.1|	acyl-CoA dehydrogenase [Novosphingobium sp. MBES04]
MBESNS4_1004	Chromosome		K00162	K000	PDHB, pdhB; pyruvate dehydrogenase E1 component subunit beta [EC:1.2.4.1]	128.744	151.089	156.639	137.026	1.17356	1.21667	1.06433	gi|918033798|ref|WP_052322049.1|	alpha-ketoacid dehydrogenase subunit beta [Novosphingobium sp. MBES04] gi|735025305|dbj|GAM04296.1| 2-oxoisovalerate dehydrogenase subunit beta [Novosphingobium sp. MBES04]
MBESNS4_1005	Chromosome		K00161	K000	PDHA, pdhA; pyruvate dehydrogenase E1 component subunit alpha [EC:1.2.4.1]	126.517	205.739	162.265	148.544	1.62617	1.28256	1.1741	gi|746344540|ref|WP_039389516.1|	pyruvate dehydrogenase [Novosphingobium sp. MBES04] gi|735025306|dbj|GAM04297.1| pyruvate dehydrogenase E1 component subunit alpha-3 [Novosphingobium sp. MBES04]
MBESNS4_1006	Chromosome			K000		81.4545	97.4359	88.7201	69.3433	1.1962	1.0892	0.851313	gi|746344541|ref|WP_039389517.1|	gfo/Idh/MocA family oxidoreductase [Novosphingobium sp. MBES04] gi|735025307|dbj|GAM04298.1| oxidoreductase domain-containing protein [Novosphingobium sp. MBES04]
MBESNS4_1007	Chromosome		K00658	K000	DLST, sucB; 2-oxoglutarate dehydrogenase E2 component (dihydrolipoamide succinyltransferase) [EC:2.3.1.61]	98.6353	140.895	115.455	90.6684	1.42844	1.17053	0.91923	gi|746344543|ref|WP_039389519.1|	dihydrolipoamide acyltransferase [Novosphingobium sp. MBES04] gi|735025308|dbj|GAM04299.1| biotin/lipoyl attachment domain-containing protein [Novosphingobium sp. MBES04]
MBESNS4_1008	Chromosome			K000		56.7651	55.5788	71.308	56.8786	0.979101	1.25619	1.002	gi|746344547|ref|WP_039389523.1|	carboxymuconolactone decarboxylase family protein [Novosphingobium sp. MBES04] gi|735025309|dbj|GAM04300.1| hypothetical conserved protein [Novosphingobium sp. MBES04]
MBESNS4_1009	Chromosome			K000		60.5156	76.7823	67.9967	55.7551	1.2688	1.12362	0.921334	gi|918033799|ref|WP_052322050.1|	MFS transporter [Novosphingobium sp. MBES04] gi|735025310|dbj|GAM04301.1| protein spinster homolog 2-like [Novosphingobium sp. MBES04]
MBESNS4_1010	Chromosome			K000		57.5626	93.276	77.5034	68.7291	1.62043	1.34642	1.19399	gi|746344550|ref|WP_039389526.1|	TonB-dependent receptor [Novosphingobium sp. MBES04]
MBESNS4_1011	Chromosome		K16593	K000	bioI; cytochrome P450 [EC:1.14.-.-]	459.378	348.911	412.275	432.497	0.759528	0.897464	0.941484	gi|746344552|ref|WP_039389528.1|	cytochrome P450 [Novosphingobium sp. MBES04] gi|735025312|dbj|GAM04303.1| cytochrome P450 [Novosphingobium sp. MBES04]
MBESNS4_1012	Chromosome			K000		66.89	66.4309	55.5595	43.041	0.993137	0.830611	0.64346	gi|735025313|dbj|GAM04304.1|	MFS transporter [Novosphingobium sp. MBES04]
MBESNS4_1013	Chromosome		K00626	ko00362	E2.3.1.9, atoB; acetyl-CoA C-acetyltransferase [EC:2.3.1.9]	117.799	118.505	130.365	113.274	1.00599	1.10667	0.961586	gi|746344553|ref|WP_039389529.1|	acetyl-CoA acetyltransferase [Novosphingobium sp. MBES04] gi|735025314|dbj|GAM04305.1| acetyl-CoA acetyltransferase [Novosphingobium sp. MBES04]
MBESNS4_1014	Chromosome		K06075	K000	slyA; MarR family transcriptional regulator, transcriptional regulator for hemolysin	44.6232	53.4959	47.4798	41.4439	1.19884	1.06402	0.928751	gi|735025315|dbj|GAM04306.1|	MarR family transcriptional regulator [Novosphingobium sp. MBES04]
MBESNS4_1015	Chromosome			K000		64.7987	171.388	67.1728	71.1813	2.64493	1.03664	1.0985	gi|735025316|dbj|GAM04307.1|	hypothetical protein MBENS4_1305 [Novosphingobium sp. MBES04]
MBESNS4_1016	Chromosome			K000		53.3228	58.5887	47.2219	39.2816	1.09875	0.885586	0.736675	gi|746344555|ref|WP_039389531.1|	3-hydroxy-2-methylbutyryl-CoA dehydrogenase [Novosphingobium sp. MBES04] gi|735025317|dbj|GAM04308.1| 3-hydroxyacyl-CoA dehydrogenase type-2-like [Novosphingobium sp. MBES04]
MBESNS4_1017	Chromosome		K18703	K000	SUGCT; succinate---hydroxymethylglutarate CoA-transferase [EC:2.8.3.13]	115.163	149.608	158.615	122.491	1.2991	1.37731	1.06364	gi|735025318|dbj|GAM04309.1|	succinate--hydroxymethylglutarate CoA-transferase-like [Novosphingobium sp. MBES04]
MBESNS4_1018	Chromosome			K000		62.4454	73.9528	86.1546	72.4458	1.18428	1.37968	1.16015	gi|746344560|ref|WP_039389536.1|	hypothetical protein [Novosphingobium sp. MBES04] gi|735025319|dbj|GAM04310.1| hypothetical conserved protein [Novosphingobium sp. MBES04]
MBESNS4_1019	Chromosome		K00666	K000	fatty-acyl-CoA synthase [EC:6.2.1.-]	59.3979	65.5656	69.7922	59.7326	1.10384	1.17499	1.00563	gi|746344563|ref|WP_039389539.1|	AMP-dependent synthetase [Novosphingobium sp. MBES04] gi|735025320|dbj|GAM04311.1| acyl-CoA synthetase family member 3e [Novosphingobium sp. MBES04]
MBESNS4_1020	Chromosome		K18703	K000	SUGCT; succinate---hydroxymethylglutarate CoA-transferase [EC:2.8.3.13]	59.991	110.894	51.1817	40.5	1.8485	0.853156	0.675101	gi|918033801|ref|WP_052322052.1|	hypothetical protein [Novosphingobium sp. MBES04] gi|735025321|dbj|GAM04312.1| acyl-CoA transferase/carnitine dehydratase-like protein [Novosphingobium sp. MBES04]
MBESNS4_1021	Chromosome			K000		60.8192	61.6705	50.0439	38.2176	1.014	0.822831	0.628381	gi|746344564|ref|WP_039389540.1|	hydrolase [Novosphingobium sp. MBES04] gi|735025322|dbj|GAM04313.1| hydrolase [Novosphingobium sp. MBES04]
MBESNS4_1022	Chromosome		K01692	ko00362	paaF, echA; enoyl-CoA hydratase [EC:4.2.1.17]	59.7751	66.2045	51.8965	38.7282	1.10756	0.868195	0.647898	gi|1181291030|ref|WP_084591982.1|	enoyl-CoA hydratase [Novosphingobium sp. MBES04]
MBESNS4_1023	Chromosome			K000		304.55	544.313	361.746	447.491	1.78727	1.18781	1.46935	gi|746344568|ref|WP_039389544.1|	hypothetical protein [Novosphingobium sp. MBES04] gi|735025324|dbj|GAM04315.1| transcriptional regulator kdgR [Novosphingobium sp. MBES04]
MBESNS4_1024	Chromosome		K14333	ko00362	DHBD; 2,3-dihydroxybenzoate decarboxylase [EC:4.1.1.46]	122.942	158.948	150.354	141.622	1.29287	1.22296	1.15194	gi|655894618|ref|WP_028971380.1|	amidohydrolase [Sphingopyxis baekryungensis]
MBESNS4_1025	Chromosome			K000		32.1127	44.4203	26.3353	20.4387	1.38326	0.820087	0.636468	gi|746344570|ref|WP_039389546.1|	hypothetical protein [Novosphingobium sp. MBES04] gi|735025326|dbj|GAM04317.1| hypothetical conserved protein [Novosphingobium sp. MBES04]
MBESNS4_1026	Chromosome		K00626	ko00362	E2.3.1.9, atoB; acetyl-CoA C-acetyltransferase [EC:2.3.1.9]	51.4991	60.2404	44.3767	35.9736	1.16974	0.861699	0.698528	gi|746344571|ref|WP_039389547.1|	diterpenoid dioxygenase [Novosphingobium sp. MBES04] gi|735025327|dbj|GAM04318.1| diterpenoid dioxygenase [Novosphingobium sp. MBES04]
MBESNS4_1027	Chromosome		K07068	K000	K07068; uncharacterized protein	46.1439	47.6482	43.1491	26.2481	1.0326	0.935098	0.56883	gi|550925358|ref|WP_022673826.1|	DNA-binding protein [Sphingopyxis baekryungensis]
MBESNS4_1028	Chromosome			K000		74.1155	108.103	72.0517	66.2281	1.45858	0.972155	0.89358	gi|746344573|ref|WP_039389549.1|	cytochrome P450 [Novosphingobium sp. MBES04] gi|735025329|dbj|GAM04320.1| cytochrome P450 [Novosphingobium sp. MBES04]
MBESNS4_1029	Chromosome			K000		95.1664	222.336	132.054	118.64	2.33629	1.38761	1.24666	gi|735025330|dbj|GAM04321.1|	ferredoxin [Novosphingobium sp. MBES04]
MBESNS4_1030	Chromosome		K00059	K000	fabG; 3-oxoacyl-[acyl-carrier protein] reductase [EC:1.1.1.100]	84.3567	148.978	103.459	88.7909	1.76605	1.22645	1.05257	gi|746344575|ref|WP_039389551.1|	3-alpha-hydroxysteroid dehydrogenase [Novosphingobium sp. MBES04] gi|735025331|dbj|GAM04322.1| 3-alpha-hydroxysteroid dehydrogenase [Novosphingobium sp. MBES04]
MBESNS4_1031	Chromosome		K00249	K000	ACADM, acd; acyl-CoA dehydrogenase [EC:1.3.8.7]	78.6101	97.0009	79.4264	66.7826	1.23395	1.01038	0.849542	gi|746344577|ref|WP_039389553.1|	acyl-CoA dehydrogenase [Novosphingobium sp. MBES04] gi|735025332|dbj|GAM04323.1| acyl-CoA dehydrogenase [Novosphingobium sp. MBES04]
MBESNS4_1032	Chromosome		K01692	ko00362	paaF, echA; enoyl-CoA hydratase [EC:4.2.1.17]	48.4022	39.4732	42.6828	31.4761	0.815524	0.881835	0.650304	gi|746344579|ref|WP_039389555.1|	enoyl-CoA hydratase/isomerase family protein [Novosphingobium sp. MBES04] gi|735025333|dbj|GAM04324.1| methylglutaconyl-CoA hydratasee [Novosphingobium sp. MBES04]
MBESNS4_1033	Chromosome			K000		50.8823	72.7221	70.4053	50.2734	1.42922	1.38369	0.988033	gi|918033802|ref|WP_052322053.1|	TetR/AcrR family transcriptional regulator [Novosphingobium sp. MBES04] gi|735025334|dbj|GAM04325.1| transcriptional regulator [Novosphingobium sp. MBES04]
MBESNS4_1034	Chromosome		K00128	K000	E1.2.1.3; aldehyde dehydrogenase (NAD+) [EC:1.2.1.3]	78.2173	93.2403	103.588	89.4023	1.19207	1.32436	1.143	gi|735025335|dbj|GAM04326.1|	aldehyde dehydrogenase-like [Novosphingobium sp. MBES04]
MBESNS4_1035	Chromosome		K00059	K000	fabG; 3-oxoacyl-[acyl-carrier protein] reductase [EC:1.1.1.100]	121.75	156.128	146.049	140.447	1.28237	1.19959	1.15357	gi|746344580|ref|WP_039389556.1|	NAD(P)-dependent oxidoreductase [Novosphingobium sp. MBES04] gi|735025336|dbj|GAM04327.1| short-chain dehydrogenase [Novosphingobium sp. MBES04]
MBESNS4_1036	Chromosome			K000		85.5011	104.413	102.443	95.0109	1.22119	1.19814	1.11122	gi|746344581|ref|WP_039389557.1|	hypothetical protein [Novosphingobium sp. MBES04] gi|735025337|dbj|GAM04328.1| hypothetical conserved protein [Novosphingobium sp. MBES04]
MBESNS4_1037	Chromosome		K02014	K000	TC.FEV.OM; iron complex outermembrane recepter protein	52.5221	72.2276	95.6151	80.6679	1.37519	1.82047	1.53589		hypothetical protein
MBESNS4_1038	Chromosome		K00059	K000	fabG; 3-oxoacyl-[acyl-carrier protein] reductase [EC:1.1.1.100]	55.8011	41.2857	57.4173	42.9291	0.739873	1.02896	0.769324	gi|746344583|ref|WP_039389558.1|	NAD(P)-dependent oxidoreductase [Novosphingobium sp. MBES04] gi|735025340|dbj|GAM04331.1| 3-hydroxybutyrate dehydrogenase type 2-like [Novosphingobium sp. MBES04]
MBESNS4_1039	Chromosome		K01130	K000	E3.1.6.1, aslA; arylsulfatase [EC:3.1.6.1]	70.1913	65.7277	77.5999	56.5955	0.936408	1.10555	0.806303	gi|746344584|ref|WP_039389559.1|	arylsulfatase [Novosphingobium sp. MBES04] gi|735025341|dbj|GAM04332.1| sulfatase [Novosphingobium sp. MBES04]
MBESNS4_1040	Chromosome			K000		39.1885	68.7554	52.5498	39.7504	1.75448	1.34095	1.01434	gi|746344586|ref|WP_039389560.1|	nuclear transport factor 2 family protein [Novosphingobium sp. MBES04] gi|735025342|dbj|GAM04333.1| hypothetical conserved protein [Novosphingobium sp. MBES04]
MBESNS4_1041	Chromosome		K00666	K000	fatty-acyl-CoA synthase [EC:6.2.1.-]	55.5625	68.3818	63.0729	47.7092	1.23072	1.13517	0.858659	gi|746344587|ref|WP_039389561.1|	AMP-dependent synthetase [Novosphingobium sp. MBES04] gi|735025343|dbj|GAM04334.1| acyl-CoA synthetase family member 2e [Novosphingobium sp. MBES04]
MBESNS4_1042	Chromosome		K19745	K000	acuI; acrylyl-CoA reductase (NADPH) [EC:1.3.1.-]	89.2687	127.784	107.58	89.2705	1.43145	1.20512	1.00002	gi|746344588|ref|WP_039389562.1|	oxidoreductase [Novosphingobium sp. MBES04] gi|735025344|dbj|GAM04335.1| YhdH/YhfP family quinone oxidoreductase [Novosphingobium sp. MBES04]
MBESNS4_1043	Chromosome		K03577	K000	acrR; TetR/AcrR family transcriptional regulator, acrAB operon repressor	41.4562	55.1305	43.39	37.6948	1.32985	1.04665	0.909268	gi|746344589|ref|WP_039389563.1|	TetR family transcriptional regulator [Novosphingobium sp. MBES04] gi|735025345|dbj|GAM04336.1| TetR family transcriptional regulator [Novosphingobium sp. MBES04]
MBESNS4_1044	Chromosome			K000		44.2073	81.8	45.4855	34.5219	1.85037	1.02891	0.780909	gi|746344590|ref|WP_039389564.1|	sulfotransferase [Novosphingobium sp. MBES04] gi|735025346|dbj|GAM04337.1| sulfotransferase family protein [Novosphingobium sp. MBES04]
MBESNS4_1045	Chromosome		K00059	K000	fabG; 3-oxoacyl-[acyl-carrier protein] reductase [EC:1.1.1.100]	57.154	66.5733	59.8582	45.9019	1.16481	1.04731	0.803127	gi|746344591|ref|WP_039389565.1|	short-chain dehydrogenase [Novosphingobium sp. MBES04] gi|735025347|dbj|GAM04338.1| L-rhamnose-1-dehydrogenase-like [Novosphingobium sp. MBES04]
MBESNS4_1046	Chromosome			K000		66.0464	68.1346	71.968	59.8908	1.03162	1.08966	0.906799	gi|746344593|ref|WP_039389567.1|	zinc-binding dehydrogenase [Novosphingobium sp. MBES04] gi|735025348|dbj|GAM04339.1| sorbitol dehydrogenase-like [Novosphingobium sp. MBES04]
MBESNS4_1047	Chromosome			K000		44.6435	43.1635	45.2122	39.5496	0.966849	1.01274	0.885898	gi|746344596|ref|WP_039389570.1|	MBL fold metallo-hydrolase [Novosphingobium sp. MBES04] gi|735025349|dbj|GAM04340.1| beta-lactamase domain-containing protein [Novosphingobium sp. MBES04]
MBESNS4_1048	Chromosome			K000		50.2474	67.5597	55.5349	42.0975	1.34454	1.10523	0.837805	gi|746344598|ref|WP_039389572.1|	acyl dehydratase [Novosphingobium sp. MBES04] gi|735025350|dbj|GAM04341.1| acyl dehydratase [Novosphingobium sp. MBES04]
MBESNS4_1049	Chromosome		K01895	K000	ACSS, acs; acetyl-CoA synthetase [EC:6.2.1.1]	30.1398	28.3389	24.5294	18.4096	0.940247	0.813854	0.610805	gi|746344599|ref|WP_039389573.1|	acetate--CoA ligase [Novosphingobium sp. MBES04] gi|735025351|dbj|GAM04342.1| acyl-coenzyme A synthetase ACSM3e [Novosphingobium sp. MBES04]
MBESNS4_1050	Chromosome			K000		57.8783	56.6718	45.2804	35.0478	0.979154	0.782338	0.605542	gi|746344602|ref|WP_039389576.1|	transcriptional regulator [Novosphingobium sp. MBES04]
MBESNS4_1051	Chromosome			K000		46.9319	48.2255	40.8318	28.8554	1.02756	0.870023	0.614836	gi|735025353|dbj|GAM04344.1|	SMP-30/gluconolaconase/LRE-like region-containing protein [Novosphingobium sp. MBES04]
MBESNS4_1052	Chromosome		K00128	K000	E1.2.1.3; aldehyde dehydrogenase (NAD+) [EC:1.2.1.3]	41.2025	55.2797	44.9461	34.3808	1.34166	1.09086	0.834434	gi|746344606|ref|WP_039389580.1|	aldehyde dehydrogenase family protein [Novosphingobium sp. MBES04] gi|735025355|dbj|GAM04346.1| betaine aldehyde dehydrogenase 2e [Novosphingobium sp. MBES04]
MBESNS4_1053	Chromosome		K01652	K000	E2.2.1.6L, ilvB, ilvG, ilvI; acetolactate synthase I/II/III large subunit [EC:2.2.1.6]	39.1456	51.2065	37.5106	29.2455	1.3081	0.958232	0.747096	gi|746344608|ref|WP_039389582.1|	acetolactate synthase [Novosphingobium sp. MBES04] gi|735025356|dbj|GAM04347.1| 2-hydroxyacyl-CoA lyase-like [Novosphingobium sp. MBES04]
MBESNS4_1054	Chromosome			K000		35.0082	64.9202	47.021	36.4635	1.85442	1.34314	1.04157	gi|918033804|ref|WP_052322055.1|	(2Fe-2S)-binding protein [Novosphingobium sp. MBES04] gi|735025357|dbj|GAM04348.1| Rieske (2Fe-2S) domain-containing protein [Novosphingobium sp. MBES04]
MBESNS4_1055	Chromosome			K000		46.3832	75.756	54.4099	43.1016	1.63326	1.17305	0.92925	gi|746344614|ref|WP_039389588.1|	NAD(P)/FAD-dependent oxidoreductase [Novosphingobium sp. MBES04] gi|735025358|dbj|GAM04349.1| cyclododecanone monooxygenase [Novosphingobium sp. MBES04]
MBESNS4_1056	Chromosome			K000		47.2335	70.7659	45.5563	37.0231	1.49821	0.964491	0.783832	gi|746344616|ref|WP_039389590.1|	nuclear transport factor 2 family protein [Novosphingobium sp. MBES04] gi|735025359|dbj|GAM04350.1| hypothetical conserved protein [Novosphingobium sp. MBES04]
MBESNS4_1057	Chromosome		K05898	K000	kstD; 3-oxosteroid 1-dehydrogenase [EC:1.3.99.4]	47.5654	47.4554	45.9621	36.5014	0.997689	0.966293	0.767394	gi|918033805|ref|WP_052322056.1|	3-ketosteroid-delta-1-dehydrogenase [Novosphingobium sp. MBES04] gi|735025360|dbj|GAM04351.1| 3-ketosteroid-delta-1-dehydrogenase [Novosphingobium sp. MBES04]
MBESNS4_1058	Chromosome			K000		43.6257	52.7128	47.5965	37.6608	1.2083	1.09102	0.863271	gi|746344618|ref|WP_039389592.1|	hypothetical protein [Novosphingobium sp. MBES04]
MBESNS4_1059	Chromosome		K01897	K000	ACSL, fadD; long-chain acyl-CoA synthetase [EC:6.2.1.3]	56.1549	66.2523	44.7029	34.626	1.17981	0.796064	0.616616	gi|1181291031|ref|WP_084591983.1|	hypothetical protein [Novosphingobium sp. MBES04] gi|735025362|dbj|GAM04353.1| 4-coumarate--CoA ligase 3-like [Novosphingobium sp. MBES04]
MBESNS4_1060	Chromosome		K21672	K000	ord; 2,4-diaminopentanoate dehydrogenase [EC:1.4.1.12 1.4.1.26]	52.965	61.8102	41.5554	31.9197	1.167	0.784583	0.602657	gi|746344620|ref|WP_039389593.1|	hypothetical protein [Novosphingobium sp. MBES04] gi|735025363|dbj|GAM04354.1| dihydrodipicolinate reductase [Novosphingobium sp. MBES04]
MBESNS4_1061	Chromosome		K05710	K000	hcaC, bphF; dioxygenase ferredoxin subunit	57.0572	90.2598	39.4411	29.5602	1.58192	0.691256	0.51808	gi|746344622|ref|WP_039389595.1|	hypothetical protein [Novosphingobium sp. MBES04] gi|735025364|dbj|GAM04355.1| Rieske (2Fe-2S) domain-containing protein [Novosphingobium sp. MBES04]
MBESNS4_1062	Chromosome		K01265	K000	E3.4.11.18, map; methionyl aminopeptidase [EC:3.4.11.18]	32.2058	28.0601	24.6892	16.9634	0.871275	0.766609	0.52672	gi|1181291032|ref|WP_084591984.1|	hypothetical protein [Novosphingobium sp. MBES04]
MBESNS4_1063	Chromosome		K02014	K000	TC.FEV.OM; iron complex outermembrane recepter protein	45.9018	52.7601	38.2369	28.2404	1.14941	0.833015	0.615234	gi|918033806|ref|WP_052322057.1|	hypothetical protein [Novosphingobium sp. MBES04] gi|735025366|dbj|GAM04357.1| TonB-dependent receptor, plug [Novosphingobium sp. MBES04]
MBESNS4_1064	Chromosome			K000		67.0597	62.9102	50.4659	35.0035	0.938123	0.752552	0.521975	gi|1176529180|ref|WP_082356174.1|	MFS transporter [Novosphingobium sp. AAP83] gi|929708841|gb|KPF90779.1| hypothetical protein IP81_14050 [Novosphingobium sp. AAP83]
MBESNS4_1065	Chromosome		K01561	K000	dehH; haloacetate dehalogenase [EC:3.8.1.3]	31.8323	39.8891	26.3611	19.7583	1.2531	0.828125	0.620701	gi|746344629|ref|WP_039389601.1|	alpha/beta hydrolase [Novosphingobium sp. MBES04] gi|735025368|dbj|GAM04359.1| alpha/beta hydrolase [Novosphingobium sp. MBES04]
MBESNS4_1066	Chromosome		K04761	K000	oxyR; LysR family transcriptional regulator, hydrogen peroxide-inducible genes activator	27.6048	24.217	18.5561	15.5959	0.877276	0.672205	0.564971	gi|746344630|ref|WP_039389602.1|	LysR family transcriptional regulator [Novosphingobium sp. MBES04] gi|735025369|dbj|GAM04360.1| DNA-binding transcriptional regulator [Novosphingobium sp. MBES04]
MBESNS4_1067	Chromosome		K08680	K000	menH; 2-succinyl-6-hydroxy-2,4-cyclohexadiene-1-carboxylate synthase [EC:4.2.99.20]	41.7022	65.1049	33.0665	25.9348	1.56119	0.792919	0.621903	gi|918033807|ref|WP_052322058.1|	alpha/beta hydrolase [Novosphingobium sp. MBES04]
MBESNS4_1068	Chromosome			K000		41.0291	41.2134	32.2075	24.616	1.00449	0.784993	0.599965	gi|746344631|ref|WP_039389603.1|	LLM class flavin-dependent oxidoreductase [Novosphingobium sp. MBES04]
MBESNS4_1069	Chromosome			K000		59.0033	46.7993	46.1047	34.7118	0.793165	0.781392	0.588302	gi|746344632|ref|WP_039389604.1|	MFS transporter [Novosphingobium sp. MBES04] gi|735025372|dbj|GAM04363.1| major facilitator superfamily transporter [Novosphingobium sp. MBES04]
MBESNS4_1070	Chromosome		K01271	K000	pepQ; Xaa-Pro dipeptidase [EC:3.4.13.9]	40.8413	54.3897	34.7504	27.086	1.33173	0.850864	0.663201	gi|746344634|ref|WP_039389605.1|	peptidase M24 family protein [Novosphingobium sp. MBES04]
MBESNS4_1071	Chromosome			K000		52.7811	76.8779	44.7282	32.4188	1.45654	0.847429	0.614212	gi|735025374|dbj|GAM04365.1|	monooxygenase [Novosphingobium sp. MBES04]
MBESNS4_1072	Chromosome		K02014	K000	TC.FEV.OM; iron complex outermembrane recepter protein	31.3818	41.9264	26.3797	19.5516	1.33601	0.840603	0.623024	gi|735025376|dbj|GAM04367.1|	TonB-dependent receptor plug [Novosphingobium sp. MBES04]
MBESNS4_1073	Chromosome		K01126	K000	E3.1.4.46, glpQ, ugpQ; glycerophosphoryl diester phosphodiesterase [EC:3.1.4.46]	35.738	68.3834	30.2798	26.4337	1.91346	0.847271	0.739652	gi|746344636|ref|WP_039389607.1|	glycerophosphodiester phosphodiesterase [Novosphingobium sp. MBES04]
MBESNS4_1074	Chromosome		K04754	K000	vacJ; lipoprotein	125.3	135.626	120.468	134.659	1.08241	0.961436	1.07469	gi|746344638|ref|WP_039389609.1|	lipoprotein [Novosphingobium sp. MBES04] gi|735025378|dbj|GAM04369.1| surface lipoprotein [Novosphingobium sp. MBES04]
MBESNS4_1075	Chromosome		K05802	K000	kefA, bspA, aefA; potassium efflux system protein	126.932	151.975	190.606	160.001	1.19729	1.50164	1.26053	gi|918033808|ref|WP_052322059.1|	hypothetical protein [Novosphingobium sp. MBES04] gi|735025379|dbj|GAM04370.1| mechanosensitive ion channel protein MscS [Novosphingobium sp. MBES04]
MBESNS4_1076	Chromosome		K03929	K000	pnbA; para-nitrobenzyl esterase [EC:3.1.1.-]	54.4708	64.0883	49.0182	35.1983	1.17656	0.899898	0.646187	gi|746344640|ref|WP_039389611.1|	carboxylesterase/lipase family protein [Novosphingobium sp. MBES04] gi|735025380|dbj|GAM04371.1| carboxylesterase [Novosphingobium sp. MBES04]
MBESNS4_1077	Chromosome		K02014	K000	TC.FEV.OM; iron complex outermembrane recepter protein	48.8843	69.9517	40.2689	31.0945	1.43096	0.823759	0.636084	gi|735025381|dbj|GAM04372.1|	hypothetical protein MBENS4_1370 [Novosphingobium sp. MBES04]
MBESNS4_1078	Chromosome			K000		78.0413	103.374	63.3534	49.1087	1.3246	0.811793	0.629265	gi|746344644|ref|WP_039389615.1|	nuclear transport factor 2 family protein [Novosphingobium sp. MBES04] gi|735025382|dbj|GAM04373.1| hypothetical conserved protein [Novosphingobium sp. MBES04]
MBESNS4_1079	Chromosome		K00559	K000	E2.1.1.41, SMT1, ERG6; sterol 24-C-methyltransferase [EC:2.1.1.41]	35.426	37.3015	26.5133	18.9365	1.05294	0.748413	0.534538	gi|918033809|ref|WP_052322060.1|	class I SAM-dependent methyltransferase [Novosphingobium sp. MBES04] gi|735025383|dbj|GAM04374.1| type 11 methyltransferase [Novosphingobium sp. MBES04]
MBESNS4_1080	Chromosome			K000		50.653	59.0886	33.7935	23.0991	1.16654	0.667157	0.456027	gi|746344647|ref|WP_039389618.1|	hypothetical protein [Novosphingobium sp. MBES04] gi|735025384|dbj|GAM04375.1| hypothetical conserved protein [Novosphingobium sp. MBES04]
MBESNS4_1081	Chromosome		K08224	K000	ynfM; MFS transporter, YNFM family, putative membrane transport protein	99.1368	96.3645	85.0615	94.9538	0.972036	0.858021	0.957806	gi|746344649|ref|WP_039389620.1|	MFS transporter [Novosphingobium sp. MBES04]
MBESNS4_1082	Chromosome		K07305	K000	msrB; peptide-methionine (R)-S-oxide reductase [EC:1.8.4.12]	172.312	130.409	156.033	234.032	0.75682	0.905529	1.35819	gi|746344651|ref|WP_039389622.1|	peptide-methionine (R)-S-oxide reductase [Novosphingobium sp. MBES04] gi|735025386|dbj|GAM04377.1| methionine sulfoxide reductase [Novosphingobium sp. MBES04]
MBESNS4_1083	Chromosome		K01992	K000	ABC-2.P; ABC-2 type transport system permease protein	75.2166	80.3274	65.0132	47.4518	1.06795	0.864347	0.630868	gi|746344653|ref|WP_039389624.1|	ABC transporter permease [Novosphingobium sp. MBES04] gi|735025387|dbj|GAM04378.1| ABC transporter permease [Novosphingobium sp. MBES04]
MBESNS4_1084	Chromosome		K01990	K000	ABC-2.A; ABC-2 type transport system ATP-binding protein	67.5388	82.2414	53.9911	42.2082	1.21769	0.799408	0.624947	gi|918033810|ref|WP_052322061.1|	ABC transporter ATP-binding protein [Novosphingobium sp. MBES04]
MBESNS4_1085	Chromosome		K18979	K000	queG; epoxyqueuosine reductase [EC:1.17.99.6]	61.9103	56.0871	55.8914	47.0498	0.905942	0.902781	0.759967	gi|746344655|ref|WP_039389626.1|	epoxyqueuosine reductase [Novosphingobium sp. MBES04] gi|735025389|dbj|GAM04380.1| 4Fe-4S ferredoxin [Novosphingobium sp. MBES04]
MBESNS4_1086	Chromosome			K000		46.2145	70.729	36.0784	28.2518	1.53045	0.780673	0.61132	gi|746344658|ref|WP_039389629.1|	MFS transporter [Novosphingobium sp. MBES04] gi|735025390|dbj|GAM04381.1| major facilitator superfamily protein [Novosphingobium sp. MBES04]
MBESNS4_1087	Chromosome		K00529	K000	hcaD; ferredoxin--NAD+ reductase [EC:1.18.1.3]	313.427	264.445	277.536	230.991	0.843721	0.885489	0.736985	gi|746344660|ref|WP_039389631.1|	pyridine nucleotide-disulfide oxidoreductase [Novosphingobium sp. MBES04] gi|735025391|dbj|GAM04382.1| FAD-dependent pyridine nucleotide-disulfide oxidoreductase [Novosphingobium sp. MBES04]
MBESNS4_1088	Chromosome			K000		100.664	96.6443	95.8173	86.3753	0.960069	0.951854	0.858057	gi|735025392|dbj|GAM04383.1|	luciferase-like protein [Novosphingobium sp. MBES04]
MBESNS4_1089	Chromosome			K000		78.693	95.318	69.8592	71.8416	1.21126	0.887744	0.912935	gi|746344662|ref|WP_039389633.1|	hypothetical protein [Novosphingobium sp. MBES04] gi|735025393|dbj|GAM04384.1| hypothetical conserved protein [Novosphingobium sp. MBES04]
MBESNS4_1090	Chromosome			K000		122.984	129.693	139.888	108.613	1.05456	1.13745	0.883147	gi|935537970|ref|WP_054441147.1|	alpha/beta hydrolase [Novosphingobium sp. ST904] gi|930197815|gb|KPH59266.1| alpha/beta hydrolase [Novosphingobium sp. ST904]
MBESNS4_1091	Chromosome			K000		225.9	229.899	201.736	249.315	1.0177	0.893034	1.10365	gi|918033811|ref|WP_052322062.1|	hypothetical protein [Novosphingobium sp. MBES04] gi|735025395|dbj|GAM04386.1| hypothetical protein MBENS4_1384 [Novosphingobium sp. MBES04]
MBESNS4_1092	Chromosome			K000		626.602	722.346	603.929	748.285	1.1528	0.963815	1.19419	gi|746344664|ref|WP_039389635.1|	hypothetical protein [Novosphingobium sp. MBES04]
MBESNS4_1093	Chromosome		K07729	K000	K07729; putative transcriptional regulator	48.1451	74.7169	42.977	35.5877	1.55191	0.892655	0.739175	gi|746344666|ref|WP_039389637.1|	transcriptional regulator [Novosphingobium sp. MBES04] gi|735025397|dbj|GAM04388.1| Cro/CI family transcriptional regulator [Novosphingobium sp. MBES04]
MBESNS4_1094	Chromosome			K000		42.3187	48.434	40.349	36.9543	1.14451	0.953456	0.873238	gi|735025398|dbj|GAM04389.1|	hypothetical conserved protein [Novosphingobium sp. MBES04]
MBESNS4_1095	Chromosome			K000		58.3933	58.5071	55.4731	43.7869	1.00195	0.949991	0.749862	gi|735025399|dbj|GAM04390.1|	hypothetical protein MBENS4_1388 [Novosphingobium sp. MBES04]
MBESNS4_1096	Chromosome		K01868	K000	TARS, thrS; threonyl-tRNA synthetase [EC:6.1.1.3]	895.212	634.239	506.566	693.299	0.708478	0.565862	0.774452	gi|746344667|ref|WP_039389638.1|	threonine--tRNA ligase [Novosphingobium sp. MBES04] gi|735025400|dbj|GAM04391.1| threonyl-tRNA synthetase [Novosphingobium sp. MBES04]
MBESNS4_1097	Chromosome		K03827	K000	yjaB; putative acetyltransferase [EC:2.3.1.-]	151.911	140.134	119.317	102.293	0.922474	0.785441	0.673375	gi|746344670|ref|WP_039389641.1|	acetyltransferase [Novosphingobium sp. MBES04] gi|735025401|dbj|GAM04392.1| N-acetyltransferase GCN5 [Novosphingobium sp. MBES04]
MBESNS4_1098	Chromosome			K000		117.431	130.206	93.9553	87.6585	1.10879	0.80009	0.746468	gi|746344672|ref|WP_039389643.1|	spermidine synthase [Novosphingobium sp. MBES04] gi|735025402|dbj|GAM04393.1| spermidine synthase [Novosphingobium sp. MBES04]
MBESNS4_1099	Chromosome			K000		99.5342	91.6285	98.8584	93.0552	0.920573	0.99321	0.934906	gi|735025403|dbj|GAM04394.1|	N-acetyltransferase GCN5 [Novosphingobium sp. MBES04]
MBESNS4_1100	Chromosome			K000		153.01	164.842	165.034	180.341	1.07733	1.07858	1.17862	gi|746344676|ref|WP_039389647.1|	hypothetical protein [Novosphingobium sp. MBES04]
MBESNS4_1101	Chromosome		K08994	K000	yneE; putative membrane protein	74.332	75.0696	70.76	90.9752	1.00992	0.951945	1.2239	gi|746344678|ref|WP_039389648.1|	membrane protein [Novosphingobium sp. MBES04] gi|735025405|dbj|GAM04396.1| membrane protein [Novosphingobium sp. MBES04]
MBESNS4_1102	Chromosome			K000		57.4804	90.6049	79.3746	81.8378	1.57627	1.3809	1.42375	gi|918033812|ref|WP_052322063.1|	hypothetical protein [Novosphingobium sp. MBES04] gi|735025406|dbj|GAM04397.1| hypothetical conserved protein [Novosphingobium sp. MBES04]
MBESNS4_1103	Chromosome			K000		63.5947	40.0245	50.7397	48.0865	0.629369	0.797861	0.75614	gi|735025407|dbj|GAM04398.1|	hypothetical protein MBENS4_1396 [Novosphingobium sp. MBES04]
MBESNS4_1104	Chromosome		K10536	K000	E3.5.3.12; agmatine deiminase [EC:3.5.3.12]	117.486	110.851	153.843	118.7	0.943523	1.30946	1.01033	gi|735025408|dbj|GAM04399.1|	agmatine deiminase [Novosphingobium sp. MBES04]
MBESNS4_1105	Chromosome			K000		172.118	164.365	186.629	158.061	0.954954	1.08431	0.918331	gi|746344681|ref|WP_039389651.1|	peptidase M28 [Novosphingobium sp. MBES04] gi|735025409|dbj|GAM04400.1| peptidase M28 [Novosphingobium sp. MBES04]
MBESNS4_1106	Chromosome		K00982	K000	glnE; glutamate-ammonia-ligase adenylyltransferase [EC:2.7.7.42]	94.3796	123.824	94.5561	84.494	1.31198	1.00187	0.895257	gi|1097733164|emb|SFF90736.1|	glutamate-ammonia-ligase adenylyltransferase [Novosphingobium sp. CF614]
MBESNS4_1107	Chromosome		K03564	K000	BCP, PRXQ, DOT5; peroxiredoxin Q/BCP [EC:1.11.1.15]	303.125	346.169	354.028	347.648	1.142	1.16793	1.14688	gi|746344683|ref|WP_039389653.1|	peroxiredoxin [Novosphingobium sp. MBES04] gi|735025412|dbj|GAM04403.1| bacterioferritin comigratory protein [Novosphingobium sp. MBES04]
MBESNS4_1108	Chromosome			K000		137.642	145.972	141.542	130.706	1.06052	1.02834	0.949608	gi|735025413|dbj|GAM04404.1|	rhamnosyltransferase [Novosphingobium sp. MBES04]
MBESNS4_1109	Chromosome			K000		35.168	53.7372	32.5078	24.8253	1.52801	0.924356	0.705906		hypothetical protein
MBESNS4_1110	Chromosome			K000		146.299	176.572	150.007	145.68	1.20692	1.02535	0.995768	gi|746344686|ref|WP_039389656.1|	membrane protein [Novosphingobium sp. MBES04]
MBESNS4_1111	Chromosome		K03892	K000	arsR; ArsR family transcriptional regulator	1608.85	1098.62	1293	1443.45	0.682858	0.803677	0.897195	gi|1181291034|ref|WP_084591986.1|	transcriptional regulator [Novosphingobium sp. MBES04] gi|735025415|dbj|GAM04406.1| ArsR family transcriptional regulator [Novosphingobium sp. MBES04]
MBESNS4_1112	Chromosome		K03386	K000	E1.11.1.15, PRDX, ahpC; peroxiredoxin (alkyl hydroperoxide reductase subunit C) [EC:1.11.1.15]	1425.09	1142.11	1359.4	1490	0.801428	0.953901	1.04555	gi|746344688|ref|WP_039389658.1|	peroxiredoxin [Novosphingobium sp. MBES04]
MBESNS4_1113	Chromosome			K000		4351.35	3443.64	4225.24	5584.5	0.791396	0.971017	1.28339	gi|746347024|ref|WP_039391913.1|	MBL fold metallo-hydrolase [Novosphingobium sp. MBES04]
MBESNS4_1114	Chromosome		K07112	K000	K07112; uncharacterized protein	645.006	563.26	624.192	927.157	0.873264	0.967731	1.43744	gi|735025418|dbj|GAM04409.1|	YeeE/YedE family protein [Novosphingobium sp. MBES04]
MBESNS4_1115	Chromosome		K07112	K000	K07112; uncharacterized protein	818.153	781.728	809.996	1077.45	0.95548	0.990031	1.31694	gi|746344690|ref|WP_039389660.1|	hypothetical protein [Novosphingobium sp. MBES04] gi|735025419|dbj|GAM04410.1| hypothetical conserved protein [Novosphingobium sp. MBES04]
MBESNS4_1116	Chromosome		K17218	K000	sqr; sulfide:quinone oxidoreductase [EC:1.8.5.-]	454.598	357.291	336.102	422.142	0.785949	0.739339	0.928607	gi|735025420|dbj|GAM04411.1|	NAD(FAD)-dependent dehydrogenase [Novosphingobium sp. MBES04]
MBESNS4_1117	Chromosome		K07090	K000	K07090; uncharacterized protein	200.783	102.465	107.009	154.549	0.510328	0.532958	0.769734	gi|746344692|ref|WP_039389662.1|	anion permease [Novosphingobium sp. MBES04] gi|735025423|dbj|GAM04414.1| permease [Novosphingobium sp. MBES04]
MBESNS4_1118	Chromosome			K000		52.5403	29.7265	33.3538	40.4098	0.565784	0.634824	0.769121	gi|735025424|dbj|GAM04415.1|	hypothetical conserved protein [Novosphingobium sp. MBES04]
MBESNS4_1119	Chromosome		K00426	K000	cydB; cytochrome d ubiquinol oxidase subunit II [EC:1.10.3.-]	1009.83	812.673	574.926	560.218	0.804759	0.569327	0.554762	gi|746344696|ref|WP_039389666.1|	cytochrome d ubiquinol oxidase subunit II [Novosphingobium sp. MBES04] gi|735025426|dbj|GAM04417.1| cytochrome d ubiquinol oxidase subunit II [Novosphingobium sp. MBES04]
MBESNS4_1120	Chromosome		K00425	K000	cydA; cytochrome d ubiquinol oxidase subunit I [EC:1.10.3.-]	1258.69	1262.3	1269.8	1446.67	1.00287	1.00882	1.14935	gi|746344698|ref|WP_039389668.1|	cytochrome d terminal oxidase subunit I [Novosphingobium sp. MBES04] gi|735025427|dbj|GAM04418.1| cytochrome bd ubiquinol oxidase subunit I [Novosphingobium sp. MBES04]
MBESNS4_1121	Chromosome			K000		41.9266	49.6276	42.2556	31.4182	1.18368	1.00785	0.749363		hypothetical protein
MBESNS4_1122	Chromosome		K16013	K000	cydD; ATP-binding cassette, subfamily C, bacterial CydD	63.0747	93.2656	57.8889	43.5557	1.47865	0.917783	0.690541	gi|735025428|dbj|GAM04419.1|	cysteine ABC transporter permease/ATP-binding protein [Novosphingobium sp. MBES04]
MBESNS4_1123	Chromosome		K06147	K000	ABCB-BAC; ATP-binding cassette, subfamily B, bacterial	65.5795	93.4057	60.3772	45.6341	1.42431	0.920671	0.695859	gi|735025429|dbj|GAM04420.1|	ABC transporter-like protein [Novosphingobium sp. MBES04]
MBESNS4_1124	Chromosome	cluster L-II, V-II		K000		386.621	265.101	54.0827	38.3118	0.685688	0.139885	0.0990939	gi|746344702|ref|WP_039389672.1|	histidine kinase [Novosphingobium sp. MBES04] gi|735025430|dbj|GAM04421.1| histidine kinase [Novosphingobium sp. MBES04]
MBESNS4_1125	Chromosome	cluster L-II, V-II		K000		397.45	348.462	52.1991	33.6599	0.876745	0.131335	0.0846897	gi|746344704|ref|WP_039389674.1|	oxygen-independent coproporphyrinogen III oxidase [Novosphingobium sp. MBES04] gi|735025431|dbj|GAM04422.1| oxygen-independent coproporphyrinogen III oxidase [Novosphingobium sp. MBES04]
MBESNS4_1126	Chromosome	cluster L-II, V-II		K000		117.87	139.843	32.7566	21.247	1.18642	0.277905	0.180258	gi|746344705|ref|WP_039389675.1|	cbb3-type cytochrome oxidase assembly protein CcoS [Novosphingobium sp. MBES04] gi|735025432|dbj|GAM04423.1| cytochrome oxidase maturation protein Cbb3 [Novosphingobium sp. MBES04]
MBESNS4_1127	Chromosome	cluster L-II, V-II	K01533	K000	copB; Cu2+-exporting ATPase [EC:3.6.3.4]	373.417	414.084	89.6241	73.7842	1.10891	0.240011	0.197592	gi|735025433|dbj|GAM04424.1|	heavy metal translocating P-type ATPase [Novosphingobium sp. MBES04]
MBESNS4_1128	Chromosome	cluster L-II, V-II		K000		441.019	557.962	101.469	91.6264	1.26517	0.230079	0.207761	gi|735025434|dbj|GAM04425.1|	cytochrome c oxidase cbb3-type accessory protein CcoH [Novosphingobium sp. MBES04]
MBESNS4_1129	Chromosome	cluster L-II, V-II		K000		774.533	962.849	133.65	119.719	1.24313	0.172555	0.154569	gi|746344708|ref|WP_039389677.1|	cytochrome c oxidase accessory protein CcoG [Novosphingobium sp. MBES04] gi|735025435|dbj|GAM04426.1| 4Fe-4S ferredoxin [Novosphingobium sp. MBES04]
MBESNS4_1130	Chromosome	cluster L-II, V-II	K00406	M00156	ccoP; cytochrome c oxidase cbb3-type subunit III	3013.47	3166.53	397.777	305.315	1.05079	0.131999	0.101316	gi|918033815|ref|WP_052322066.1|	cytochrome c oxidase, cbb3-type subunit III [Novosphingobium sp. MBES04] gi|735025436|dbj|GAM04427.1| cb-type cytochrome c oxidase subunit III [Novosphingobium sp. MBES04]
MBESNS4_1131	Chromosome	cluster L-II, V-II	K00407	M00156	ccoQ; cytochrome c oxidase cbb3-type subunit IV	3787.25	4431.75	417.157	340.426	1.17018	0.110148	0.0898875	gi|746344710|ref|WP_039389678.1|	CcoQ/FixQ family Cbb3-type cytochrome c oxidase assembly chaperone [Novosphingobium sp. MBES04] gi|735025437|dbj|GAM04428.1| cb-type cytochrome c oxidase subunit IV [Novosphingobium sp. MBES04]
MBESNS4_1132	Chromosome	cluster L-II, V-II	K00405	M00156	ccoO; cytochrome c oxidase cbb3-type subunit II	2015.56	1802.34	245.273	165.947	0.89421	0.12169	0.0823329	gi|746344711|ref|WP_039389679.1|	cytochrome c oxidase, cbb3-type subunit II [Novosphingobium sp. MBES04]
MBESNS4_1133	Chromosome	cluster L-II, V-II	K00404	M00156	ccoN; cytochrome c oxidase cbb3-type subunit I [EC:1.9.3.1]	1818.88	1842.44	214.007	160.465	1.01295	0.117659	0.0882216	gi|746344712|ref|WP_039389680.1|	cytochrome c oxidase, cbb3-type subunit I [Novosphingobium sp. MBES04] gi|735025439|dbj|GAM04430.1| cb-type cytochrome c oxidase subunit I [Novosphingobium sp. MBES04]
MBESNS4_1134	Chromosome	cluster L-II, V-II	K07275	K000	ompW; outer membrane protein	3425.94	3287.23	201.433	106.937	0.959512	0.0587965	0.031214	gi|746347033|ref|WP_039391922.1|	OmpW family protein [Novosphingobium sp. MBES04] gi|735025440|dbj|GAM04431.1| OmpW protein [Novosphingobium sp. MBES04]
MBESNS4_1135	Chromosome			K000		51.0536	76.2345	30.3236	21.9537	1.49323	0.593956	0.430012	gi|1181291036|ref|WP_084591988.1|	GtrA family protein [Novosphingobium sp. MBES04] gi|735025441|dbj|GAM04432.1| GtrA family protein [Novosphingobium sp. MBES04]
MBESNS4_1136	Chromosome		K01420	K000	fnr; CRP/FNR family transcriptional regulator, anaerobic regulatory protein	182.58	186.372	216.867	171.746	1.02077	1.18779	0.940662	gi|746344713|ref|WP_039389681.1|	Crp/Fnr family transcriptional regulator [Novosphingobium sp. MBES04] gi|735025442|dbj|GAM04433.1| CRP/FNR family transcriptional regulator [Novosphingobium sp. MBES04]
MBESNS4_1137	Chromosome		K16165	K000	nagK; fumarylpyruvate hydrolase [EC:3.7.1.20]	78.6622	90.686	90.1215	68.3578	1.15285	1.14568	0.869004	gi|735025443|dbj|GAM04434.1|	acylpyruvase FAHD1e [Novosphingobium sp. MBES04]
MBESNS4_1138	Chromosome		K16566	K000	exoY; exopolysaccharide production protein ExoY	62.8468	104.981	59.5522	50.2268	1.67042	0.947576	0.799194	gi|1181291037|ref|WP_084591989.1|	hypothetical protein [Novosphingobium sp. MBES04]
MBESNS4_1139	Chromosome			K000		32.4562	31.7384	25.8903	19.307	0.977884	0.7977	0.594864	gi|746344716|ref|WP_039389684.1|	hypothetical protein [Novosphingobium sp. MBES04] gi|735025445|dbj|GAM04436.1| glycosyltransferase [Novosphingobium sp. MBES04]
MBESNS4_1140	Chromosome			K000		70.5862	99.4219	59.1198	48.3827	1.40852	0.837555	0.685442	gi|746344718|ref|WP_039389686.1|	HAD family hydrolase [Novosphingobium sp. MBES04] gi|735025446|dbj|GAM04437.1| hydrolase [Novosphingobium sp. MBES04]
MBESNS4_1141	Chromosome		K03857	K000	PIGA, GPI3; phosphatidylinositol glycan, class A [EC:2.4.1.198]	39.6978	34.3697	29.6996	23.1349	0.865784	0.748141	0.582775	gi|1181291038|ref|WP_084591990.1|	hypothetical protein [Novosphingobium sp. MBES04]
MBESNS4_1142	Chromosome			K000		51.5656	54.3927	40.0795	36.6246	1.05482	0.777252	0.710252	gi|1181291173|ref|WP_084592125.1|	hypothetical protein [Novosphingobium sp. MBES04]
MBESNS4_1143	Chromosome			K000		29.4183	37.9321	23.6305	20.8959	1.2894	0.803256	0.710303	gi|1181291039|ref|WP_084591991.1|	hypothetical protein [Novosphingobium sp. MBES04]
MBESNS4_1144	Chromosome			K000		31.3891	53.2964	27.952	24.6046	1.69793	0.890499	0.783858	gi|746344720|ref|WP_039389688.1|	class I SAM-dependent methyltransferase [Novosphingobium sp. MBES04] gi|735025450|dbj|GAM04441.1| methylase [Novosphingobium sp. MBES04]
MBESNS4_1145	Chromosome			K000		51.5534	49.9557	41.0536	33.5728	0.969008	0.79633	0.651223	gi|735025451|dbj|GAM04442.1|	group 1 glycosyl transferase [Novosphingobium sp. MBES04]
MBESNS4_1146	Chromosome			K000		60.7842	62.6178	47.1667	38.3318	1.03017	0.77597	0.630622		hypothetical protein
MBESNS4_1147	Chromosome			K000		59.2702	63.309	43.5629	34.8714	1.06814	0.734988	0.588346	gi|1175364170|ref|WP_081911962.1|	hypothetical protein [Sphingomonas wittichii]
MBESNS4_1148	Chromosome			K000		44.8716	50.1877	37.7793	30.5628	1.11847	0.841941	0.681116	gi|746344724|ref|WP_039389692.1|	hypothetical protein [Novosphingobium sp. MBES04]
MBESNS4_1149	Chromosome			K000		45.2047	58.5462	37.4869	27.0528	1.29514	0.82927	0.598451	gi|746344726|ref|WP_039389694.1|	glycosyl transferase family 2 [Novosphingobium sp. MBES04] gi|735025456|dbj|GAM04447.1| family 2 glycosyl transferase [Novosphingobium sp. MBES04]
MBESNS4_1150	Chromosome			K000		51.5562	43.8478	40.4842	28.5353	0.850485	0.785244	0.55348		hypothetical protein
MBESNS4_1151	Chromosome		K03857	K000	PIGA, GPI3; phosphatidylinositol glycan, class A [EC:2.4.1.198]	46.2293	71.293	37.049	28.8737	1.54216	0.801417	0.624576		hypothetical protein
MBESNS4_1152	Chromosome		K16554	K000	exoP; succinoglycan biosynthesis transport protein ExoP	57.5473	73.7289	45.5542	38.2713	1.28119	0.791596	0.665042	gi|746344728|ref|WP_039389696.1|	hypothetical protein [Novosphingobium sp. MBES04] gi|735025459|dbj|GAM04450.1| lipopolysaccharide biosynthesis protein [Novosphingobium sp. MBES04]
MBESNS4_1153	Chromosome			K000		61.4301	107.49	57.5379	49.9417	1.7498	0.936641	0.812984		hypothetical protein
MBESNS4_1154	Chromosome			K000		36.0051	42.8271	28.142	21.8122	1.18947	0.781611	0.605809	gi|1181291043|ref|WP_084591995.1|	hypothetical protein [Novosphingobium sp. MBES04]
MBESNS4_1155	Chromosome		K01991	K000	ABC-2.OM, wza; polysaccharide export outer membrane protein	40.7487	86.2335	30.3105	21.6238	2.11623	0.74384	0.530661	gi|746344731|ref|WP_039389699.1|	hypothetical protein [Novosphingobium sp. MBES04]
MBESNS4_1156	Chromosome			K000		50.1177	80.9521	44.3839	35.6094	1.61524	0.885593	0.710515	gi|918033824|ref|WP_052322075.1|	hypothetical protein [Novosphingobium sp. MBES04] gi|735025462|dbj|GAM04453.1| hypothetical conserved protein [Novosphingobium sp. MBES04]
MBESNS4_1157	Chromosome			K000		196.946	188.575	263.699	308.648	0.9575	1.33894	1.56717	gi|746344733|ref|WP_039389701.1|	hypothetical protein [Novosphingobium sp. MBES04] gi|735025463|dbj|GAM04454.1| AraC family transcriptional regulator [Novosphingobium sp. MBES04]
MBESNS4_1158	Chromosome	cluster L-III, G-II		K000		49.519	142.101	42.7841	375.86	2.86963	0.863995	7.59022	gi|735025464|dbj|GAM04455.1|	molecular chaperone GroES [Novosphingobium sp. MBES04]
MBESNS4_1159	Chromosome	cluster L-III, G-II		K000		40.3878	316.696	31.7946	741.956	7.84138	0.787233	18.3708	gi|746344737|ref|WP_039389705.1|	NAD(P)-dependent oxidoreductase [Novosphingobium sp. MBES04] gi|735025465|dbj|GAM04456.1| short-chain dehydrogenase/reductase SDR [Novosphingobium sp. MBES04]
MBESNS4_1160	Chromosome	cluster L-III, G-II		K000		31.6312	520.659	32.7929	1093.77	16.4603	1.03673	34.5787	gi|746344738|ref|WP_039389706.1|	hypothetical protein [Novosphingobium sp. MBES04] gi|735025466|dbj|GAM04457.1| tRNA modification GTPase [Novosphingobium sp. MBES04]
MBESNS4_1161	Chromosome	cluster L-III, G-II		K000		23.8776	1064.35	26.0414	2114.47	44.5755	1.09062	88.5546	gi|735025467|dbj|GAM04458.1|	2,4'-dihydroxyacetophenone dioxygenase [Novosphingobium sp. MBES04]
MBESNS4_1162	Chromosome			K000		78.8282	80.0277	86.3004	76.3547	1.01522	1.09479	0.968622	gi|746344739|ref|WP_039389707.1|	membrane protein [Novosphingobium sp. MBES04] gi|735025468|dbj|GAM04459.1| membrane protein [Novosphingobium sp. MBES04]
MBESNS4_1163	Chromosome			K000		92.1695	76.8883	86.881	76.6821	0.834205	0.942622	0.831968	gi|746344741|ref|WP_039389708.1|	membrane protein [Novosphingobium sp. MBES04] gi|735025469|dbj|GAM04460.1| membrane protein [Novosphingobium sp. MBES04]
MBESNS4_1164	Chromosome			K000		83.6054	78.3306	94.5672	95.8601	0.936909	1.13111	1.14658	gi|746344742|ref|WP_039389709.1|	hypothetical protein [Novosphingobium sp. MBES04] gi|735025470|dbj|GAM04461.1| hypothetical conserved protein [Novosphingobium sp. MBES04]
MBESNS4_1165	Chromosome		K18139	K000	oprM, emhC, ttgC, cusC, adeK; outer membrane protein	123.058	101.718	204.286	236.171	0.826587	1.66008	1.91919	gi|746344743|ref|WP_039389710.1|	RND transporter [Novosphingobium sp. MBES04] gi|735025471|dbj|GAM04462.1| NodT family RND efflux system outer membrane lipoprotein [Novosphingobium sp. MBES04]
MBESNS4_1166	Chromosome		K18138	K000	acrB, mexB, adeJ; multidrug efflux pump	152.825	148.493	293.741	313.85	0.971657	1.92208	2.05366	gi|746344745|ref|WP_039389711.1|	multidrug efflux RND transporter permease subunit [Novosphingobium sp. MBES04] gi|735025472|dbj|GAM04463.1| hydrophobe/amphiphile efflux protein [Novosphingobium sp. MBES04]
MBESNS4_1167	Chromosome		K03585	K000	acrA; membrane fusion protein	120.785	131.926	216.998	214.768	1.09224	1.79656	1.7781	gi|735025473|dbj|GAM04464.1|	RND family efflux transporter MFP subunit [Novosphingobium sp. MBES04]
MBESNS4_1168	Chromosome		K03577	K000	acrR; TetR/AcrR family transcriptional regulator, acrAB operon repressor	151.522	198.434	248.178	267.323	1.30961	1.6379	1.76426	gi|918033826|ref|WP_052322077.1|	TetR family transcriptional regulator [Novosphingobium sp. MBES04] gi|735025474|dbj|GAM04465.1| hypothetical protein MBENS4_1463 [Novosphingobium sp. MBES04]
MBESNS4_1169	Chromosome		K05559	K000	phaA; multicomponent K+:H+ antiporter subunit A	144.166	157.584	166.47	148.839	1.09307	1.15471	1.03242	gi|746344747|ref|WP_039389713.1|	monovalent cation/H+ antiporter subunit A [Novosphingobium sp. MBES04] gi|735025475|dbj|GAM04466.1| K(+)/H(+) antiporter subunit A/B [Novosphingobium sp. MBES04]
MBESNS4_1170	Chromosome		K05560	K000	phaC; multicomponent K+:H+ antiporter subunit C	251.078	228.41	286.604	296.726	0.90972	1.14149	1.18181	gi|735025476|dbj|GAM04467.1|	K(+)/H(+) antiporter subunit C [Novosphingobium sp. MBES04]
MBESNS4_1171	Chromosome		K05561	K000	phaD; multicomponent K+:H+ antiporter subunit D	161.833	141.221	175.162	160.042	0.872631	1.08236	0.98893	gi|735025477|dbj|GAM04468.1|	K(+)/H(+) antiporter subunit D [Novosphingobium sp. MBES04]
MBESNS4_1172	Chromosome		K05562	K000	phaE; multicomponent K+:H+ antiporter subunit E	135.982	105.708	161.344	128.392	0.777364	1.18651	0.94418	gi|746344749|ref|WP_039389715.1|	Na+/H+ antiporter subunit E [Novosphingobium sp. MBES04] gi|735025478|dbj|GAM04469.1| K(+)/H(+) antiporter subunit E [Novosphingobium sp. MBES04]
MBESNS4_1173	Chromosome		K05563	K000	phaF; multicomponent K+:H+ antiporter subunit F	153.098	168.09	203.34	177.81	1.09793	1.32817	1.16142	gi|746344751|ref|WP_039389717.1|	K+/H+ antiporter subunit F [Novosphingobium sp. MBES04] gi|735025479|dbj|GAM04470.1| K(+)/H(+) antiporter subunit F [Novosphingobium sp. MBES04]
MBESNS4_1174	Chromosome		K05564	K000	phaG; multicomponent K+:H+ antiporter subunit G	205.958	208.806	254.863	239.535	1.01383	1.23745	1.16303	gi|746344753|ref|WP_039389719.1|	Na+/H+ antiporter subunit G [Novosphingobium sp. MBES04] gi|735025480|dbj|GAM04471.1| monovalent cation/proton antiporter subunit MnhG/PhaG [Novosphingobium sp. MBES04]
MBESNS4_1175	Chromosome			K000		65.3686	101.491	73.9945	62.9936	1.5526	1.13196	0.963667	gi|746344755|ref|WP_039389721.1|	hypothetical protein [Novosphingobium sp. MBES04] gi|735025481|dbj|GAM04472.1| hypothetical conserved protein [Novosphingobium sp. MBES04]
MBESNS4_1176	Chromosome			K000		66.6626	102.887	87.3532	82.2046	1.54339	1.31038	1.23314	gi|918033828|ref|WP_052322079.1|	hypothetical protein [Novosphingobium sp. MBES04]
MBESNS4_1177	Chromosome			K000		47.2988	107.383	63.3126	52.7831	2.27031	1.33857	1.11595	gi|1181291044|ref|WP_084591996.1|	hypothetical protein [Novosphingobium sp. MBES04]
MBESNS4_1178	Chromosome			K000		208.931	295.703	233.315	236.623	1.41531	1.1167	1.13254	gi|746344757|ref|WP_039389723.1|	hypothetical protein [Novosphingobium sp. MBES04]
MBESNS4_1179	Chromosome			K000		71.1166	99.4028	85.9475	68.5764	1.39774	1.20854	0.964282	gi|1181291045|ref|WP_084591997.1|	hypothetical protein [Novosphingobium sp. MBES04]
MBESNS4_1180	Chromosome			K000		45.4362	67.2482	64.4793	47.1998	1.48006	1.41912	1.03881	gi|746344761|ref|WP_039389727.1|	hypothetical protein [Novosphingobium sp. MBES04]
MBESNS4_1181	Chromosome		K03427	K000	hsdM; type I restriction enzyme M protein [EC:2.1.1.72]	124.637	149.861	142.21	118.883	1.20238	1.141	0.953836	gi|746344763|ref|WP_039389729.1|	SAM-dependent DNA methyltransferase, partial [Novosphingobium sp. MBES04] gi|735025483|dbj|GAM04474.1| Type I restriction modification system M subunit, partial [Novosphingobium sp. MBES04]
MBESNS4_1183	Chromosome			K000		25.0905	40.4731	32.8766	23.8251	1.61308	1.31032	0.949564	gi|1181291046|ref|WP_084591998.1|	hypothetical protein [Novosphingobium sp. MBES04]
MBESNS4_1184	Chromosome			K000		51.6909	56.7104	80.0626	81.2482	1.09711	1.54887	1.57181	gi|918033830|ref|WP_052322081.1|	hypothetical protein [Novosphingobium sp. MBES04] gi|735025484|dbj|GAM04475.1| TonB-dependent receptor [Novosphingobium sp. MBES04]
MBESNS4_1185	Chromosome			K000		65.8047	74.5086	113.399	154.583	1.13227	1.72326	2.34912	gi|746344766|ref|WP_039389732.1|	cytochrome P450 [Novosphingobium sp. MBES04] gi|735025485|dbj|GAM04476.1| cytochrome P450 [Novosphingobium sp. MBES04]
MBESNS4_1186	Chromosome			K000		77.0272	108.935	103.505	91.0366	1.41424	1.34374	1.18188	gi|918033831|ref|WP_052322082.1|	hypothetical protein [Novosphingobium sp. MBES04]
MBESNS4_1187	Chromosome		K05799	K000	pdhR; GntR family transcriptional regulator, transcriptional repressor for pyruvate dehydrogenase complex	70.7861	95.7349	95.5981	73.3768	1.35245	1.35052	1.0366	gi|735025487|dbj|GAM04478.1|	pyruvate dehydrogenase [Novosphingobium sp. MBES04]
MBESNS4_1188	Chromosome			K000		46.3717	73.9985	47.0134	38.2013	1.59577	1.01384	0.823806	gi|918033832|ref|WP_052322083.1|	CoA transferase [Novosphingobium sp. MBES04] gi|735025488|dbj|GAM04479.1| carnitine dehydratase [Novosphingobium sp. MBES04]
MBESNS4_1189	Chromosome			K000		159.896	172.466	197.908	200.039	1.07861	1.23773	1.25105	gi|746344770|ref|WP_039389736.1|	hypothetical protein [Novosphingobium sp. MBES04] gi|735025489|dbj|GAM04480.1| LysR family transcriptional regulator [Novosphingobium sp. MBES04]
MBESNS4_1190	Chromosome		K00128	K000	E1.2.1.3; aldehyde dehydrogenase (NAD+) [EC:1.2.1.3]	118.077	107.572	93.2737	95.2241	0.911032	0.789939	0.806457	gi|918033833|ref|WP_052322084.1|	betaine-aldehyde dehydrogenase [Novosphingobium sp. MBES04] gi|735025490|dbj|GAM04481.1| betaine aldehyde dehydrogenase [Novosphingobium sp. MBES04]
MBESNS4_1191	Chromosome		K00108	K000	E1.1.99.1, betA, CHDH; choline dehydrogenase [EC:1.1.99.1]	51.4625	60.0713	50.133	42.1958	1.16728	0.974165	0.819933	gi|918033834|ref|WP_052322085.1|	glucose-methanol-choline oxidoreductase [Novosphingobium sp. MBES04] gi|735025491|dbj|GAM04482.1| glucose-methanol-choline oxidoreductase [Novosphingobium sp. MBES04]
MBESNS4_1192	Chromosome		K08195	K000	pcaK; MFS transporter, AAHS family, 4-hydroxybenzoate transporter	44.0662	46.2158	42.077	34.3726	1.04878	0.954859	0.780022	gi|735025492|dbj|GAM04483.1|	4-hydroxybenzoate transporter [Novosphingobium sp. MBES04]
MBESNS4_1193	Chromosome		K21607	K000	pcpD; tetrachlorobenzoquinone reductase [EC:1.1.1.404]	55.6657	64.2891	65.1242	52.9974	1.15491	1.16992	0.952065	gi|735025493|dbj|GAM04484.1|	phthalate 4,5-dioxygenase oxygenase subunit [Novosphingobium sp. MBES04]
MBESNS4_1194	Chromosome			K000		31.2395	44.8411	30.3682	24.1898	1.4354	0.972108	0.774334	gi|735025494|dbj|GAM04485.1|	Rieske (2Fe-2S) domain-containing protein [Novosphingobium sp. MBES04]
MBESNS4_1195	Chromosome		K02014	K000	TC.FEV.OM; iron complex outermembrane recepter protein	25.8509	42.1683	27.2201	23.2673	1.63121	1.05297	0.900058	gi|1055019402|ref|WP_066771017.1|	TonB-dependent receptor [Croceicoccus mobilis]
MBESNS4_1196	Chromosome		K00059	K000	fabG; 3-oxoacyl-[acyl-carrier protein] reductase [EC:1.1.1.100]	73.5392	141.852	78.3648	69.89	1.92893	1.06562	0.950377	gi|918033835|ref|WP_052322086.1|	NAD(P)-dependent oxidoreductase [Novosphingobium sp. MBES04]
MBESNS4_1197	Chromosome		K00311	K000	E1.5.5.1, etf; electron-transferring-flavoprotein dehydrogenase [EC:1.5.5.1]	41.6831	51.0435	42.2416	32.8698	1.22456	1.0134	0.788565	gi|746344774|ref|WP_039389740.1|	electron transfer flavoprotein-ubiquinone oxidoreductase [Novosphingobium sp. MBES04] gi|735025497|dbj|GAM04488.1| electron-transferring-flavoprotein dehydrogenase [Novosphingobium sp. MBES04]
MBESNS4_1198	Chromosome		K03522	K000	fixB, etfA; electron transfer flavoprotein alpha subunit	96.887	77.4379	96.0228	83.445	0.79926	0.99108	0.861261	gi|735025498|dbj|GAM04489.1|	electron transfer flavoprotein alpha-subunit [Novosphingobium sp. MBES04]
MBESNS4_1199	Chromosome		K03521	K000	fixA, etfB; electron transfer flavoprotein beta subunit	61.3768	61.7499	63.231	47.1343	1.00608	1.03021	0.767951	gi|746344776|ref|WP_039389742.1|	electron transfer flavoprotein subunit beta [Novosphingobium sp. MBES04] gi|735025499|dbj|GAM04490.1| electron transfer flavoprotein subunit beta [Novosphingobium sp. MBES04]
MBESNS4_1200	Chromosome		K06446	K000	DCAA; acyl-CoA dehydrogenase [EC:1.3.99.-]	68.1043	76.9017	80.7281	57.0236	1.12918	1.18536	0.837297	gi|746344777|ref|WP_039389743.1|	acyl-CoA dehydrogenase [Novosphingobium sp. MBES04] gi|735025500|dbj|GAM04491.1| acyl-CoA dehydrogenase [Novosphingobium sp. MBES04]
MBESNS4_1201	Chromosome			K000		319.633	318.663	292.676	335.031	0.996966	0.915662	1.04818	gi|1055102252|ref|WP_066850639.1|	aromatic-ring-hydroxylating dioxygenase subunit alpha [Croceicoccus marinus]
MBESNS4_1202	Chromosome		K00121	K000	frmA, ADH5, adhC; S-(hydroxymethyl)glutathione dehydrogenase / alcohol dehydrogenase [EC:1.1.1.284 1.1.1.1]	241.693	236.078	276.648	214.022	0.976766	1.14462	0.885511	gi|746344780|ref|WP_039389745.1|	alcohol dehydrogenase [Novosphingobium sp. MBES04] gi|735025502|dbj|GAM04493.1| alcohol dehydrogenase [Novosphingobium sp. MBES04]
MBESNS4_1203	Chromosome		K00128	K000	E1.2.1.3; aldehyde dehydrogenase (NAD+) [EC:1.2.1.3]	79.0856	103.318	82.1172	79.9519	1.3064	1.03833	1.01095	gi|746344782|ref|WP_039389747.1|	aldehyde dehydrogenase [Novosphingobium sp. MBES04] gi|735025503|dbj|GAM04494.1| aldehyde dehydrogenase [Novosphingobium sp. MBES04]
MBESNS4_1204	Chromosome			K000		286.319	373.4	330.378	273.735	1.30414	1.15388	0.95605	gi|1016940528|ref|WP_063142267.1|	MULTISPECIES: IS6 family transposase [Proteobacteria] gi|1016428152|gb|KZC75122.1| transposase [Sphingobium yanoikuyae]
MBESNS4_1205	Chromosome			K000		47.5274	71.7708	48.2864	40.9857	1.51009	1.01597	0.862359	gi|746344784|ref|WP_039389749.1|	hypothetical protein [Novosphingobium sp. MBES04] gi|735025504|dbj|GAM04495.1| hypothetical conserved protein [Novosphingobium sp. MBES04]
MBESNS4_1206	Chromosome			K000		45.0903	54.8571	47.0845	44.0857	1.2166	1.04422	0.977719	gi|402259332|gb|EJU09586.1|	hypothetical protein LH128_28138 [Sphingomonas sp. LH128]
MBESNS4_1207	Chromosome			K000		54.9059	82.2966	57.8049	50.3004	1.49886	1.0528	0.916119	gi|746344786|ref|WP_039389751.1|	hypothetical protein [Novosphingobium sp. MBES04]
MBESNS4_1208	Chromosome			K000		35.0004	40.2993	36.8591	34.7889	1.1514	1.0531	0.993956	gi|746344787|ref|WP_039389752.1|	hypothetical protein [Novosphingobium sp. MBES04]
MBESNS4_1209	Chromosome		K03496	K000	parA, soj; chromosome partitioning protein	60.809	46.9883	45.4647	33.9882	0.772719	0.747664	0.558934	gi|746344789|ref|WP_039389754.1|	chromosome partitioning protein ParA [Novosphingobium sp. MBES04] gi|735025506|dbj|GAM04497.1| ParA-like protein [Novosphingobium sp. MBES04]
MBESNS4_1210	Chromosome			K000		24.0917	38.5977	20.2677	15.4442	1.60212	0.841275	0.641059	gi|918033836|ref|WP_052322087.1|	conjugative relaxase [Novosphingobium sp. MBES04] gi|735025507|dbj|GAM04498.1| TrwC protein [Novosphingobium sp. MBES04]
MBESNS4_1211	Chromosome			K000		29.0195	42.328	30.5231	27.1199	1.4586	1.05181	0.93454	gi|746344791|ref|WP_039389756.1|	hypothetical protein [Novosphingobium sp. MBES04]
MBESNS4_1212	Chromosome			K000		28.1008	50.4249	25.3526	20.0164	1.79443	0.902202	0.712307	gi|746344793|ref|WP_039389758.1|	hypothetical protein [Novosphingobium sp. MBES04]
MBESNS4_1213	Chromosome			K000		86.4398	88.5222	73.3336	52.9149	1.02409	0.848378	0.612159	gi|746347074|ref|WP_039391961.1|	hypothetical protein [Novosphingobium sp. MBES04] gi|735025509|dbj|GAM04500.1| hypothetical conserved protein [Novosphingobium sp. MBES04]
MBESNS4_1214	Chromosome			K000		111.704	119.162	111.591	106.946	1.06677	0.998986	0.957401	gi|735025510|dbj|GAM04501.1|	hypothetical conserved protein [Novosphingobium sp. MBES04]
MBESNS4_1215	Chromosome			K000		81.3883	107.796	73.2508	63.4805	1.32446	0.900016	0.77997	gi|735025511|dbj|GAM04502.1|	hypothetical protein MBENS4_1500 [Novosphingobium sp. MBES04]
MBESNS4_1216	Chromosome		K11927	K000	rhlE; ATP-dependent RNA helicase RhlE [EC:3.6.4.13]	702.665	562.991	392.14	397.751	0.801222	0.558075	0.56606	gi|746344800|ref|WP_039389765.1|	ATP-dependent helicase [Novosphingobium sp. MBES04] gi|735025513|dbj|GAM04504.1| ATP-dependent RNA helicase RhlE [Novosphingobium sp. MBES04]
MBESNS4_1217	Chromosome			K000		237.299	268.185	358.226	314.52	1.13016	1.5096	1.32542	gi|746344802|ref|WP_039389767.1|	sterol desaturase [Novosphingobium sp. MBES04] gi|735025514|dbj|GAM04505.1| C-5 sterol desaturase [Novosphingobium sp. MBES04]
MBESNS4_1218	Chromosome			K000		186.854	141.231	211.373	164.775	0.755835	1.13122	0.881842	gi|1175125344|ref|WP_081673971.1|	hypothetical protein [Novosphingobium lindaniclasticum]
MBESNS4_1219	Chromosome			K000		87.9375	82.9377	87.4701	72.0206	0.943143	0.994684	0.818997	gi|735025516|dbj|GAM04507.1|	arabinose ABC transporter permease [Novosphingobium sp. MBES04]
MBESNS4_1220	Chromosome			K000		81.2941	130.183	76.5097	59.3015	1.60138	0.941147	0.729469	gi|746344804|ref|WP_039389768.1|	hypothetical protein [Novosphingobium sp. MBES04] gi|735025517|dbj|GAM04508.1| hypothetical conserved protein [Novosphingobium sp. MBES04]
MBESNS4_1221	Chromosome			K000		166.283	214.095	188.454	219.868	1.28753	1.13333	1.32225	gi|746344806|ref|WP_039389770.1|	peptidase M48 [Novosphingobium sp. MBES04]
MBESNS4_1222	Chromosome			K000		108.985	95.8694	113.294	99.4123	0.879656	1.03953	0.912163	gi|918033837|ref|WP_052322088.1|	disulfide bond formation protein DsbA [Novosphingobium sp. MBES04]
MBESNS4_1223	Chromosome			K000		218.441	235.626	281.575	314.685	1.07867	1.28902	1.44059	gi|735025520|dbj|GAM04511.1|	histidine kinase internal region [Novosphingobium sp. MBES04]
MBESNS4_1224	Chromosome		K02477	K000	two-component system, LytT family, response regulator	774.337	676.313	805.391	891.233	0.873409	1.0401	1.15096	gi|746344811|ref|WP_039389775.1|	DNA-binding response regulator [Novosphingobium sp. MBES04] gi|735025521|dbj|GAM04512.1| two-component system LytT family response regulator [Novosphingobium sp. MBES04]
MBESNS4_1225	Chromosome			K000		674.426	686.327	439.848	473.67	1.01765	0.652182	0.70233	gi|746344814|ref|WP_039389778.1|	hypothetical protein [Novosphingobium sp. MBES04] gi|735025522|dbj|GAM04513.1| hypothetical conserved protein [Novosphingobium sp. MBES04]
MBESNS4_1226	Chromosome		K00767	K000	nadC, QPRT; nicotinate-nucleotide pyrophosphorylase (carboxylating) [EC:2.4.2.19]	115.722	104.337	111.444	95.808	0.901611	0.963028	0.827912	gi|746344817|ref|WP_039389781.1|	nicotinate-nucleotide diphosphorylase (carboxylating) [Novosphingobium sp. MBES04] gi|735025523|dbj|GAM04514.1| nicotinate-nucleotide pyrophosphorylase [Novosphingobium sp. MBES04]
MBESNS4_1227	Chromosome			K000		61.0903	56.9692	54.4672	37.0478	0.93254	0.891584	0.606443	gi|746344820|ref|WP_039389784.1|	hypothetical protein [Novosphingobium sp. MBES04] gi|735025524|dbj|GAM04515.1| hypothetical protein MBENS4_1513 [Novosphingobium sp. MBES04]
MBESNS4_1228	Chromosome		K01166	K000	E3.1.27.1; ribonuclease T2 [EC:3.1.27.1]	58.9905	57.2622	49.4571	40.6837	0.970702	0.83839	0.689666	gi|1181291048|ref|WP_084592000.1|	ribonuclease T [Novosphingobium sp. MBES04] gi|735025525|dbj|GAM04516.1| ribonuclease T2 family protein [Novosphingobium sp. MBES04]
MBESNS4_1229	Chromosome		K11991	K000	tadA; tRNA(adenine34) deaminase [EC:3.5.4.33]	43.5575	45.3544	37.8385	31.9772	1.04126	0.868703	0.734139	gi|746344822|ref|WP_039389786.1|	tRNA-specific adenosine deaminase [Novosphingobium sp. MBES04] gi|735025526|dbj|GAM04517.1| tRNA-adenosine deaminase [Novosphingobium sp. MBES04]
MBESNS4_1230	Chromosome		K02902	RP	RP-L28, MRPL28, rpmB; large subunit ribosomal protein L28	2526.79	2724.35	2508.21	2288.33	1.07819	0.992648	0.905628	gi|746344825|ref|WP_039389789.1|	50S ribosomal protein L28 [Novosphingobium sp. MBES04] gi|735025527|dbj|GAM04518.1| 50S ribosomal protein L28 [Novosphingobium sp. MBES04]
MBESNS4_1231	Chromosome			K000		150.922	178.937	139.337	115.088	1.18563	0.92324	0.762562	gi|735025528|dbj|GAM04519.1|	hypothetical conserved protein [Novosphingobium sp. MBES04]
MBESNS4_1232	Chromosome			K000		117.161	107.566	114.195	109.991	0.918104	0.974686	0.938802	gi|746344831|ref|WP_039389795.1|	peptidase [Novosphingobium sp. MBES04] gi|735025529|dbj|GAM04520.1| peptidase [Novosphingobium sp. MBES04]
MBESNS4_1233	Chromosome			K000		821.038	954.486	1018	818.335	1.16254	1.23989	0.996708	gi|746344833|ref|WP_039389797.1|	hypothetical protein [Novosphingobium sp. MBES04]
MBESNS4_1234	Chromosome		K03601	K000	xseA; exodeoxyribonuclease VII large subunit [EC:3.1.11.6]	88.1508	116.714	92.0301	74.21	1.32403	1.04401	0.841853	gi|735025531|dbj|GAM04522.1|	exodeoxyribonuclease VII large subunit [Novosphingobium sp. MBES04]
MBESNS4_1235	Chromosome		K01945	K000	purD; phosphoribosylamine--glycine ligase [EC:6.3.4.13]	131.816	113.248	127.651	110.14	0.859136	0.968406	0.835559	gi|746344838|ref|WP_039389802.1|	phosphoribosylamine--glycine ligase [Novosphingobium sp. MBES04] gi|735025532|dbj|GAM04523.1| phosphoribosylamine--glycine ligase [Novosphingobium sp. MBES04]
MBESNS4_1236	Chromosome			K000		84.4224	73.1694	82.121	65.663	0.866706	0.97274	0.777791	gi|746344840|ref|WP_039389804.1|	hypothetical protein [Novosphingobium sp. MBES04] gi|735025533|dbj|GAM04524.1| hypothetical conserved protein [Novosphingobium sp. MBES04]
MBESNS4_1237	Chromosome			K000		63.2745	68.9444	70.7904	52.1169	1.08961	1.11878	0.823664	gi|746344842|ref|WP_039389806.1|	hypothetical protein [Novosphingobium sp. MBES04] gi|735025534|dbj|GAM04525.1| hypothetical conserved protein [Novosphingobium sp. MBES04]
MBESNS4_1238	Chromosome			K000		145.016	140.14	148.164	133.217	0.96638	1.02171	0.918638	gi|746344845|ref|WP_039389809.1|	adenosine kinase [Novosphingobium sp. MBES04] gi|735025535|dbj|GAM04526.1| carbohydrate kinase [Novosphingobium sp. MBES04]
MBESNS4_1239	Chromosome			K000		66.0256	142.566	63.6325	64.3683	2.15925	0.963754	0.974899	gi|746344847|ref|WP_039389811.1|	hypothetical protein [Novosphingobium sp. MBES04] gi|735025536|dbj|GAM04527.1| hypothetical conserved protein [Novosphingobium sp. MBES04]
MBESNS4_1240	Chromosome			K000		43.25	47.4636	34.9217	30.2306	1.09742	0.807438	0.698973	gi|746344850|ref|WP_039389814.1|	hypothetical protein [Novosphingobium sp. MBES04] gi|735025537|dbj|GAM04528.1| hypothetical conserved protein [Novosphingobium sp. MBES04]
MBESNS4_1241	Chromosome		K13628	K000	iscA, ISCA1; iron-sulfur cluster assembly protein	368.436	394.862	513.82	529.644	1.07173	1.3946	1.43755	gi|746344852|ref|WP_039389816.1|	HesB/YadR/YfhF [Novosphingobium sp. MBES04] gi|735025538|dbj|GAM04529.1| HesB/YadR/YfhF protein [Novosphingobium sp. MBES04]
MBESNS4_1242	Chromosome			K000		299.254	330.989	438.184	427.025	1.10604	1.46425	1.42696	gi|735025539|dbj|GAM04530.1|	acetyltransferase [Novosphingobium sp. MBES04]
MBESNS4_1243	Chromosome			K000		119.252	130.474	274.191	260.952	1.09411	2.29925	2.18824	gi|746344854|ref|WP_039389818.1|	SUF system Fe-S cluster assembly protein [Novosphingobium sp. MBES04] gi|735025540|dbj|GAM04531.1| FeS assembly SUF system protein [Novosphingobium sp. MBES04]
MBESNS4_1244	Chromosome		K11717	K000	sufS; cysteine desulfurase / selenocysteine lyase [EC:2.8.1.7 4.4.1.16]	81.0754	64.1905	124.122	136.893	0.791738	1.53095	1.68847	gi|746344855|ref|WP_039389819.1|	cysteine desulfurase [Novosphingobium sp. MBES04] gi|735025541|dbj|GAM04532.1| cysteine desulfurase [Novosphingobium sp. MBES04]
MBESNS4_1245	Chromosome	cluster L-IV	K09015	K000	sufD; Fe-S cluster assembly protein SufD	70.6058	51.065	130.152	148.955	0.723241	1.84336	2.10968	gi|746344858|ref|WP_039389821.1|	Fe-S cluster assembly protein SufD [Novosphingobium sp. MBES04] gi|735025542|dbj|GAM04533.1| SufBD protein [Novosphingobium sp. MBES04]
MBESNS4_1246	Chromosome	cluster L-IV	K09013	K000	sufC; Fe-S cluster assembly ATP-binding protein	109.978	100.129	220.348	248.198	0.910439	2.00356	2.25678	gi|746344860|ref|WP_039389823.1|	ABC transporter ATP-binding protein [Novosphingobium sp. MBES04] gi|735025543|dbj|GAM04534.1| Fe-S cluster assembly ATP-binding protein [Novosphingobium sp. MBES04]
MBESNS4_1247	Chromosome	cluster L-IV		K000		128.154	135.034	253.539	276.065	1.05368	1.97839	2.15416	gi|746344862|ref|WP_039389825.1|	hypothetical protein [Novosphingobium sp. MBES04] gi|735025544|dbj|GAM04535.1| hypothetical conserved protein [Novosphingobium sp. MBES04]
MBESNS4_1248	Chromosome	cluster L-IV		K000		162.988	135.984	342.522	421.95	0.834321	2.10152	2.58885	gi|746344864|ref|WP_039389827.1|	hypothetical protein [Novosphingobium sp. MBES04] gi|735025545|dbj|GAM04536.1| hypothetical conserved protein [Novosphingobium sp. MBES04]
MBESNS4_1249	Chromosome	cluster L-IV	K09014	K000	sufB; Fe-S cluster assembly protein SufB	125.047	130.635	258.504	348.526	1.04469	2.06726	2.78716	gi|746344866|ref|WP_039389829.1|	Fe-S cluster assembly protein SufB [Novosphingobium sp. MBES04] gi|735025546|dbj|GAM04537.1| cysteine desulfurase activator complex subunit SufB [Novosphingobium sp. MBES04]
MBESNS4_1250	Chromosome	cluster L-IV		K000		136.905	148.916	283.461	342.981	1.08773	2.07049	2.50524	gi|746344869|ref|WP_039389832.1|	SUF system Fe-S cluster assembly regulator [Novosphingobium sp. MBES04]
MBESNS4_1251	Chromosome		K00254	K000	DHODH; dihydroorotate dehydrogenase [EC:1.3.5.2]	95.319	101.932	101.849	83.3491	1.06938	1.06851	0.874424	gi|746344871|ref|WP_039389834.1|	dihydroorotate dehydrogenase (quinone) [Novosphingobium sp. MBES04] gi|735025548|dbj|GAM04539.1| dihydroorotate oxidase [Novosphingobium sp. MBES04]
MBESNS4_1252	Chromosome		K00681	K000	ggt; gamma-glutamyltranspeptidase [EC:2.3.2.2]	130.512	170.398	165.639	130.783	1.30562	1.26915	1.00208	gi|1181291049|ref|WP_084592001.1|	gamma-glutamyltransferase [Novosphingobium sp. MBES04] gi|735025549|dbj|GAM04540.1| gamma-glutamyltransferase 1 [Novosphingobium sp. MBES04]
MBESNS4_1253	Chromosome		K01897	K000	ACSL, fadD; long-chain acyl-CoA synthetase [EC:6.2.1.3]	172.11	183.31	200.529	189.701	1.06507	1.16512	1.10221	gi|746344873|ref|WP_039389836.1|	long-chain fatty acid--CoA ligase [Novosphingobium sp. MBES04] gi|735025550|dbj|GAM04541.1| long-chain acyl-CoA synthetase [Novosphingobium sp. MBES04]
MBESNS4_1254	Chromosome		K02030	K000	ABC.PA.S; polar amino acid transport system substrate-binding protein	54.4469	34.9472	42.6354	37.0675	0.641859	0.783065	0.680801	gi|746344876|ref|WP_039389838.1|	ABC transporter substrate-binding protein [Novosphingobium sp. MBES04] gi|735025551|dbj|GAM04542.1| polar amino acid transport system substrate-binding protein [Novosphingobium sp. MBES04]
MBESNS4_1255	Chromosome		K03183	K000	ubiE; ubiquinone/menaquinone biosynthesis methyltransferase [EC:2.1.1.163 2.1.1.201]	360.498	307.578	344.511	414.421	0.853203	0.955654	1.14958	gi|918033840|ref|WP_052322091.1|	SAM-dependent methyltransferase [Novosphingobium sp. MBES04] gi|735025552|dbj|GAM04543.1| type 11 methyltransferase [Novosphingobium sp. MBES04]
MBESNS4_1256	Chromosome			K000		87.5436	121.819	86.6293	81.2199	1.39152	0.989555	0.927764	gi|918033842|ref|WP_052322093.1|	hypothetical protein [Novosphingobium sp. MBES04] gi|735025554|dbj|GAM04545.1| hypothetical conserved protein [Novosphingobium sp. MBES04]
MBESNS4_1257	Chromosome			K000		118.826	152.254	103.974	80.6098	1.28132	0.875011	0.678387	gi|746344878|ref|WP_039389840.1|	hypothetical protein [Novosphingobium sp. MBES04] gi|735025555|dbj|GAM04546.1| hypothetical conserved protein [Novosphingobium sp. MBES04]
MBESNS4_1258	Chromosome		K03149	K000	thiG; thiamine biosynthesis ThiG	155.365	174.206	150.57	127.314	1.12127	0.969143	0.819451	gi|735025556|dbj|GAM04547.1|	bifunctional sulfur carrier protein/thiazole synthase [Novosphingobium sp. MBES04]
MBESNS4_1259	Chromosome		K03149	K000	thiG; thiamine biosynthesis ThiG	119.5	184.356	125.469	82.5802	1.54273	1.04994	0.691046	gi|1181291179|ref|WP_084592131.1|	thiamine biosynthesis protein ThiS [Novosphingobium sp. MBES04] gi|735025557|dbj|GAM04548.1| bifunctional sulfur carrier protein/thiazole synthase [Novosphingobium sp. MBES04]
MBESNS4_1260	Chromosome			K000		149.634	128.545	173.644	137.529	0.859065	1.16046	0.919104	gi|746344880|ref|WP_039389842.1|	MerC domain-containing protein [Novosphingobium sp. MBES04]
MBESNS4_1261	Chromosome		K02259	K000	COX15; cytochrome c oxidase assembly protein subunit 15	133.603	136.333	153.167	130.666	1.02044	1.14644	0.978019	gi|918033843|ref|WP_052322094.1|	heme A synthase [Novosphingobium sp. MBES04] gi|735025559|dbj|GAM04550.1| cytochrome c oxidase subunit XV assembly protein [Novosphingobium sp. MBES04]
MBESNS4_1262	Chromosome		K03926	K000	cutA; periplasmic divalent cation tolerance protein	153.319	155.115	188.158	148.827	1.01172	1.22723	0.970701	gi|746344882|ref|WP_039389844.1|	divalent-cation tolerance protein CutA [Novosphingobium sp. MBES04] gi|735025560|dbj|GAM04551.1| divalent cation tolerance protein [Novosphingobium sp. MBES04]
MBESNS4_1263	Chromosome			K000		38.826	43.5074	43.9871	37.3332	1.12057	1.13293	0.961553	gi|735025561|dbj|GAM04552.1|	LysR family transcriptional regulator [Novosphingobium sp. MBES04]
MBESNS4_1264	Chromosome			K000		37.8021	39.7005	36.1575	28.9193	1.05022	0.956493	0.765018	gi|746344885|ref|WP_039389847.1|	TonB-dependent receptor [Novosphingobium sp. MBES04] gi|735025562|dbj|GAM04553.1| TonB-dependent receptor-like protein [Novosphingobium sp. MBES04]
MBESNS4_1265	Chromosome		K00784	K000	rnz; ribonuclease Z [EC:3.1.26.11]	62.7591	45.475	49.4958	36.5252	0.724595	0.788663	0.581991	gi|746344886|ref|WP_039389848.1|	MBL fold metallo-hydrolase [Novosphingobium sp. MBES04] gi|735025563|dbj|GAM04554.1| beta-lactamase-like protein [Novosphingobium sp. MBES04]
MBESNS4_1266	Chromosome			K000		40.2586	27.4513	33.2455	24.099	0.681873	0.825799	0.598603	gi|498097964|ref|WP_010412120.1|	vanillate monooxygenase [Citromicrobium sp. JLT1363]
MBESNS4_1267	Chromosome			K000		44.7548	58.4316	42.0362	34.9021	1.3056	0.939257	0.779852	gi|746344888|ref|WP_039389850.1|	oxidoreductase [Novosphingobium sp. MBES04] gi|735025566|dbj|GAM04557.1| glyoxalase/bleomycin resistance protein/dioxygenase [Novosphingobium sp. MBES04]
MBESNS4_1268	Chromosome		K02871	RP	RP-L13, MRPL13, rplM; large subunit ribosomal protein L13	538.359	419	328.915	440.829	0.77829	0.610959	0.818838	gi|746344890|ref|WP_039389852.1|	50S ribosomal protein L13 [Novosphingobium sp. MBES04] gi|735025567|dbj|GAM04558.1| 50S ribosomal protein L13 [Novosphingobium sp. MBES04]
MBESNS4_1269	Chromosome		K02996	RP	RP-S9, MRPS9, rpsI; small subunit ribosomal protein S9	457.028	386.445	274.153	407.722	0.845561	0.599861	0.892115	gi|746344892|ref|WP_039389854.1|	30S ribosomal protein S9 [Novosphingobium sp. MBES04] gi|735025568|dbj|GAM04559.1| 30S ribosomal protein S9 [Novosphingobium sp. MBES04]
MBESNS4_1270	Chromosome		K08984	K000	yjdF; putative membrane protein	82.318	62.2874	80.4239	74.0728	0.756668	0.97699	0.899837	gi|746344894|ref|WP_039389856.1|	hypothetical protein [Novosphingobium sp. MBES04] gi|735025569|dbj|GAM04560.1| inner membrane protein YjdF [Novosphingobium sp. MBES04]
MBESNS4_1271	Chromosome		K01130	K000	E3.1.6.1, aslA; arylsulfatase [EC:3.1.6.1]	38.1267	38.9721	34.6873	28.1989	1.02217	0.909789	0.739609	gi|735025570|dbj|GAM04561.1|	arylsulfatase [Novosphingobium sp. MBES04]
MBESNS4_1272	Chromosome		K10947	K000	padR; PadR family transcriptional regulator, regulatory protein PadR	527.286	291.536	382.322	282.108	0.5529	0.725075	0.535019	gi|746344897|ref|WP_039389858.1|	PadR family transcriptional regulator [Novosphingobium sp. MBES04] gi|735025571|dbj|GAM04562.1| PadR family transcriptional regulator [Novosphingobium sp. MBES04]
MBESNS4_1273	Chromosome			K000		357.301	233.856	269.337	205.044	0.654508	0.75381	0.57387	gi|746240254|ref|WP_039288752.1|	membrane protein [Novosphingobium malaysiense] gi|733400308|gb|KHK89629.1| membrane protein [Novosphingobium malaysiense]
MBESNS4_1274	Chromosome			K000		218.108	191.908	198.986	153.148	0.879874	0.912327	0.702163	gi|746344899|ref|WP_039389860.1|	DUF2807 domain-containing protein [Novosphingobium sp. MBES04] gi|735025573|dbj|GAM04564.1| hypothetical conserved protein [Novosphingobium sp. MBES04]
MBESNS4_1275	Chromosome			K000		60.4494	75.7256	70.9443	60.4987	1.25271	1.17361	1.00082	gi|746344902|ref|WP_039389863.1|	metallophosphoesterase [Novosphingobium sp. MBES04] gi|735025574|dbj|GAM04565.1| metallophosphoesterase [Novosphingobium sp. MBES04]
MBESNS4_1276	Chromosome			K000		74.4887	77.3312	63.9214	60.4714	1.03816	0.858136	0.81182	gi|1181291050|ref|WP_084592002.1|	diacylglycerol kinase [Novosphingobium sp. MBES04] gi|735025575|dbj|GAM04566.1| diacylglycerol kinase [Novosphingobium sp. MBES04]
MBESNS4_1277	Chromosome			K000		30.894	36.2383	33.6178	25.0217	1.17299	1.08817	0.809923	gi|735025576|dbj|GAM04567.1|	hypothetical conserved protein [Novosphingobium sp. MBES04]
MBESNS4_1278	Chromosome			K000		210.955	194.141	214.397	164.797	0.920292	1.01631	0.781195	gi|918033847|ref|WP_052322098.1|	UrcA family protein [Novosphingobium sp. MBES04] gi|735025577|dbj|GAM04568.1| hypothetical conserved protein [Novosphingobium sp. MBES04]
MBESNS4_1279	Chromosome		K08083	K000	algR; two-component system, LytT family, response regulator AlgR	146.025	130.097	144.7	121.15	0.89092	0.990924	0.829652	gi|918033848|ref|WP_052322099.1|	DNA-binding response regulator [Novosphingobium sp. MBES04] gi|735025578|dbj|GAM04569.1| two-component system LytT family response regulator AlgR [Novosphingobium sp. MBES04]
MBESNS4_1280	Chromosome			K000		135.674	153.387	140.342	123.126	1.13055	1.0344	0.907508	gi|746344905|ref|WP_039389866.1|	sensor histidine kinase [Novosphingobium sp. MBES04]
MBESNS4_1281	Chromosome		K01676	K000	E4.2.1.2A, fumA, fumB; fumarate hydratase, class I [EC:4.2.1.2]	345.012	378.36	294.819	271.282	1.09666	0.854519	0.786296	gi|735025580|dbj|GAM04571.1|	fumarate hydratase, class I [Novosphingobium sp. MBES04]
MBESNS4_1282	Chromosome		K00573	K000	E2.1.1.77, pcm; protein-L-isoaspartate(D-aspartate) O-methyltransferase [EC:2.1.1.77]	664.543	605.056	697.447	579.028	0.910485	1.04951	0.871319	gi|746344907|ref|WP_039389868.1|	protein-L-isoaspartate O-methyltransferase [Novosphingobium sp. MBES04] gi|735025581|dbj|GAM04572.1| protein-L-isoaspartate O-methyltransferase [Novosphingobium sp. MBES04]
MBESNS4_1283	Chromosome		K12340	K000	tolC; outer membrane channel protein	133.401	137.253	143.547	119.738	1.02888	1.07606	0.897584	gi|746344909|ref|WP_039389870.1|	membrane protein [Novosphingobium sp. MBES04] gi|735025582|dbj|GAM04573.1| outer membrane channel protein TolC [Novosphingobium sp. MBES04]
MBESNS4_1284	Chromosome		K09991	K000	K09991; uncharacterized protein	436.402	482.447	628.722	543.419	1.10551	1.4407	1.24523	gi|746344911|ref|WP_039389872.1|	hypothetical protein [Novosphingobium sp. MBES04] gi|735025583|dbj|GAM04574.1| hypothetical conserved protein [Novosphingobium sp. MBES04]
MBESNS4_1285	Chromosome		K07107	K000	ybgC; acyl-CoA thioester hydrolase [EC:3.1.2.-]	116.832	150.083	144.719	116.056	1.28461	1.2387	0.993359	gi|918033849|ref|WP_052322100.1|	thioesterase [Novosphingobium sp. MBES04] gi|735025584|dbj|GAM04575.1| thioesterase [Novosphingobium sp. MBES04]
MBESNS4_1286	Chromosome			K000		63.4535	57.6922	75.1938	75.4946	0.909204	1.18502	1.18976	gi|735025585|dbj|GAM04576.1|	ferredoxin, 2Fe-2S [Novosphingobium sp. MBES04]
MBESNS4_1287	Chromosome			K000		112.671	125.797	187.902	185.868	1.1165	1.66771	1.64966	gi|746344916|ref|WP_039389877.1|	hypothetical protein [Novosphingobium sp. MBES04] gi|735025586|dbj|GAM04577.1| hypothetical conserved protein [Novosphingobium sp. MBES04]
MBESNS4_1288	Chromosome			K000		866.011	660.627	897.081	991.719	0.762839	1.03588	1.14516	gi|746344919|ref|WP_039389879.1|	CBS domain-containing protein [Novosphingobium sp. MBES04] gi|735025587|dbj|GAM04578.1| inosine-5-monophosphate dehydrogenase [Novosphingobium sp. MBES04]
MBESNS4_1289	Chromosome		K22072	K000	ISCA2; iron-sulfur cluster assembly 2	1239.11	1476.29	1491.84	1745.68	1.19141	1.20396	1.40882	gi|735025588|dbj|GAM04579.1|	HesB/YadR/YfhF protein [Novosphingobium sp. MBES04]
MBESNS4_1290	Chromosome		K01142	K000	E3.1.11.2, xthA; exodeoxyribonuclease III [EC:3.1.11.2]	86.4224	89.5967	101.781	82.7059	1.03673	1.17771	0.956996	gi|746344921|ref|WP_039389881.1|	exodeoxyribonuclease III [Novosphingobium sp. MBES04] gi|735025589|dbj|GAM04580.1| exodeoxyribonuclease III [Novosphingobium sp. MBES04]
MBESNS4_1291	Chromosome			K000		46.9935	63.4712	46.9556	39.7722	1.35064	0.999194	0.846333	gi|746344924|ref|WP_039389884.1|	cell wall hydrolase [Novosphingobium sp. MBES04] gi|735025590|dbj|GAM04581.1| cell wall hydrolase SleB [Novosphingobium sp. MBES04]
MBESNS4_1292	Chromosome			K000		25.5052	43.7132	26.9237	22.7646	1.71389	1.05562	0.892547	gi|746344926|ref|WP_039389886.1|	hypothetical protein [Novosphingobium sp. MBES04] gi|735025591|dbj|GAM04582.1| hypothetical conserved protein [Novosphingobium sp. MBES04]
MBESNS4_1293	Chromosome			K000		36.0386	41.0006	40.0164	30.7807	1.13769	1.11038	0.854104	gi|746344929|ref|WP_039389889.1|	thioesterase [Novosphingobium sp. MBES04] gi|735025592|dbj|GAM04583.1| phenylacetic acid degradation-like protein [Novosphingobium sp. MBES04]
MBESNS4_1294	Chromosome		K02806	K000	PTS-Ntr-EIIA, ptsN; PTS system, nitrogen regulatory IIA component [EC:2.7.1.69]	175.197	161.579	209.978	163.148	0.922271	1.19853	0.931226	gi|746344931|ref|WP_039389891.1|	PTS IIA-like nitrogen-regulatory protein PtsN [Novosphingobium sp. MBES04]
MBESNS4_1295	Chromosome			K000		1973.38	1860.37	2847.74	2320.82	0.942733	1.44308	1.17606	gi|746344933|ref|WP_039389893.1|	ribosomal subunit interface protein [Novosphingobium sp. MBES04] gi|735025594|dbj|GAM04585.1| ribosome-associated protein Y [Novosphingobium sp. MBES04]
MBESNS4_1296	Chromosome		K02342	K000	DPO3E, dnaQ; DNA polymerase III subunit epsilon [EC:2.7.7.7]	1163.87	1552.2	1828.27	1554.37	1.33366	1.57086	1.33553	gi|746344935|ref|WP_039389895.1|	DNA polymerase III subunit epsilon [Novosphingobium sp. MBES04] gi|735025595|dbj|GAM04586.1| DNA polymerase III subunit epsilon [Novosphingobium sp. MBES04]
MBESNS4_1297	Chromosome		K00859	K000	coaE; dephospho-CoA kinase [EC:2.7.1.24]	77.0919	85.6962	78.341	60.1725	1.11161	1.0162	0.780529	gi|918033850|ref|WP_052322101.1|	dephospho-CoA kinase [Novosphingobium sp. MBES04]
MBESNS4_1298	Chromosome		K00014	K000	aroE; shikimate dehydrogenase [EC:1.1.1.25]	113.655	106.786	121.365	101.457	0.939564	1.06784	0.892676		hypothetical protein
MBESNS4_1299	Chromosome		K06287	K000	maf; septum formation protein	63.3308	56.5796	70.5914	48.8958	0.893398	1.11465	0.77207	gi|746344938|ref|WP_039389897.1|	septum formation inhibitor Maf [Novosphingobium sp. MBES04] gi|735025597|dbj|GAM04588.1| nucleotide-binding protein [Novosphingobium sp. MBES04]
MBESNS4_1300	Chromosome		K09773	K000	ppsR; [pyruvate, water dikinase]-phosphate phosphotransferase / [pyruvate, water dikinase] kinase [EC:2.7.4.28 2.7.11.33]	96.4949	129.457	123.794	97.6336	1.34159	1.28291	1.0118	gi|746344940|ref|WP_039389899.1|	phosphoenolpyruvate synthase regulatory protein [Novosphingobium sp. MBES04] gi|735025598|dbj|GAM04589.1| PEP synthetase regulatory protein [Novosphingobium sp. MBES04]
MBESNS4_1301	Chromosome		K01599	K000	hemE, UROD; uroporphyrinogen decarboxylase [EC:4.1.1.37]	184.982	232.477	182.095	171.795	1.25675	0.984397	0.928711	gi|746344942|ref|WP_039389901.1|	uroporphyrinogen decarboxylase [Novosphingobium sp. MBES04] gi|735025599|dbj|GAM04590.1| uroporphyrinogen decarboxylase [Novosphingobium sp. MBES04]
MBESNS4_1302	Chromosome		K08973	K000	K08973; putative membrane protein	165.387	218.979	224.631	167.105	1.32404	1.35822	1.01039	gi|746344945|ref|WP_039389904.1|	CopD family protein [Novosphingobium sp. MBES04] gi|735025600|dbj|GAM04591.1| membrane protein [Novosphingobium sp. MBES04]
MBESNS4_1303	Chromosome		K03628	K000	rho; transcription termination factor Rho	479.277	449.83	529.836	385.391	0.93856	1.10549	0.804109	gi|746344947|ref|WP_039389906.1|	transcription termination factor Rho [Novosphingobium sp. MBES04] gi|735025601|dbj|GAM04592.1| transcription termination factor Rho [Novosphingobium sp. MBES04]
MBESNS4_1304	Chromosome			K000		78.9593	88.4245	103.13	56.5887	1.11987	1.30612	0.716682	gi|735025602|dbj|GAM04593.1|	integral membrane protein TerC [Novosphingobium sp. MBES04]
MBESNS4_1305	Chromosome		K00344	K000	E1.6.5.5, qor; NADPH2:quinone reductase [EC:1.6.5.5]	140.85	156.681	179.986	160.046	1.1124	1.27786	1.13629	gi|735025603|dbj|GAM04594.1|	alcohol dehydrogenase [Novosphingobium sp. MBES04]
MBESNS4_1306	Chromosome			K000		147.641	189.048	212.037	177.827	1.28046	1.43617	1.20446	gi|746344951|ref|WP_039389909.1|	FMN-binding glutamate synthase family protein [Novosphingobium sp. MBES04] gi|735025604|dbj|GAM04595.1| glutamate synthase [Novosphingobium sp. MBES04]
MBESNS4_1307	Chromosome		K01061	K000	E3.1.1.45; carboxymethylenebutenolidase [EC:3.1.1.45]	675.543	812.784	871.804	882.172	1.20316	1.29052	1.30587	gi|746344954|ref|WP_039389912.1|	dienelactone hydrolase family protein [Novosphingobium sp. MBES04] gi|735025605|dbj|GAM04596.1| carboxymethylenebutenolidase [Novosphingobium sp. MBES04]
MBESNS4_1308	Chromosome			K000		1917.94	1801.41	2178.88	2745.85	0.939241	1.13605	1.43167	gi|746344957|ref|WP_039389915.1|	hypothetical protein [Novosphingobium sp. MBES04] gi|735025606|dbj|GAM04597.1| hypothetical conserved protein [Novosphingobium sp. MBES04]
MBESNS4_1309	Chromosome		K03650	K000	mnmE, trmE, MSS1; tRNA modification GTPase [EC:3.6.-.-]	235.117	208.792	221.683	238.845	0.888034	0.94286	1.01586	gi|746344959|ref|WP_039389917.1|	tRNA modification GTPase [Novosphingobium sp. MBES04]
MBESNS4_1310	Chromosome		K03495	K000	gidA, mnmG, MTO1; tRNA uridine 5-carboxymethylaminomethyl modification enzyme	85.7882	85.0207	80.1038	76.3953	0.991054	0.93374	0.890511	gi|494960187|ref|WP_007686214.1|	tRNA uridine-5-carboxymethylaminomethyl(34) synthesis enzyme MnmG [Novosphingobium sp. AP12] gi|398029985|gb|EJL23426.1| glucose-inhibited division protein A [Novosphingobium sp. AP12]
MBESNS4_1311	Chromosome		K03501	K000	gidB, rsmG; 16S rRNA (guanine527-N7)-methyltransferase [EC:2.1.1.170]	112.676	119.746	126.627	110.067	1.06274	1.12381	0.976844	gi|746344962|ref|WP_039389920.1|	16S rRNA methyltransferase [Novosphingobium sp. MBES04] gi|735025611|dbj|GAM04602.1| glucose inhibited division protein B [Novosphingobium sp. MBES04]
MBESNS4_1312	Chromosome		K03496	K000	parA, soj; chromosome partitioning protein	410.319	398.551	512.815	451.409	0.971318	1.2498	1.10014	gi|746344964|ref|WP_039389922.1|	ParA family protein [Novosphingobium sp. MBES04] gi|735025612|dbj|GAM04603.1| chromosome partitioning protein [Novosphingobium sp. MBES04]
MBESNS4_1313	Chromosome		K03497	K000	parB, spo0J; chromosome partitioning protein, ParB family	176.475	150.645	206.012	176.701	0.853637	1.16738	1.00128	gi|496281196|ref|WP_008993234.1|	chromosome partitioning protein ParB [Novosphingobium sp. Rr 2-17] gi|392723728|gb|EIZ81116.1| ParB family chromosome partitioning protein [Novosphingobium sp. Rr 2-17]
MBESNS4_1314	Chromosome			K000		64.065	64.0953	77.2131	63.0548	1.00047	1.20523	0.984232	gi|746344967|ref|WP_039389925.1|	hypothetical protein [Novosphingobium sp. MBES04] gi|735025615|dbj|GAM04606.1| hypothetical protein MBENS4_1604 [Novosphingobium sp. MBES04]
MBESNS4_1315	Chromosome		K08968	K000	E1.8.4.14; L-methionine (R)-S-oxide reductase [EC:1.8.4.14]	65.1194	60.3171	87.6838	85.7569	0.926253	1.34651	1.31692	gi|735025616|dbj|GAM04607.1|	GAF sensor protein [Novosphingobium sp. MBES04]
MBESNS4_1316	Chromosome			K000		308.486	346.799	421.254	362.677	1.1242	1.36556	1.17567	gi|746344969|ref|WP_039389927.1|	sorbosone dehydrogenase [Novosphingobium sp. MBES04] gi|735025617|dbj|GAM04608.1| L-sorbosone dehydrogenase [Novosphingobium sp. MBES04]
MBESNS4_1317	Chromosome		K06923	K000	K06923; uncharacterized protein	130.087	125.933	131.697	119.084	0.968066	1.01237	0.915413	gi|735025618|dbj|GAM04609.1|	ATPase [Novosphingobium sp. MBES04]
MBESNS4_1318	Chromosome		K07566	K000	rimN, SUA5; tRNA threonylcarbamoyladenosine biosynthesis protein	85.9829	86.25	83.1441	71.9866	1.00311	0.966984	0.837219	gi|746344972|ref|WP_039389930.1|	translation factor Sua5 [Novosphingobium sp. MBES04] gi|735025619|dbj|GAM04610.1| translation factor SUA5 [Novosphingobium sp. MBES04]
MBESNS4_1319	Chromosome		K01129	K000	dgt; dGTPase [EC:3.1.5.1]	131.475	157.295	157.59	137.626	1.19639	1.19863	1.04678	gi|746344975|ref|WP_039389933.1|	dGTPase [Novosphingobium sp. MBES04] gi|735025620|dbj|GAM04611.1| deoxyguanosinetriphosphate triphosphohydrolase [Novosphingobium sp. MBES04]
MBESNS4_1320	Chromosome			K000		96.3864	100.532	87.8959	82.154	1.04301	0.911912	0.85234	gi|746344978|ref|WP_039389936.1|	hypothetical protein [Novosphingobium sp. MBES04]
MBESNS4_1321	Chromosome		K07736	K000	CarD family transcriptional regulator	1622.44	1501.71	1805.2	1541.13	0.925585	1.11264	0.949882	gi|746344981|ref|WP_039389939.1|	CarD family transcriptional regulator [Novosphingobium sp. MBES04] gi|735025622|dbj|GAM04613.1| CarD family transcriptional regulator [Novosphingobium sp. MBES04]
MBESNS4_1322	Chromosome		K05524	K000	fdxA; ferredoxin	536.187	496.006	563.141	478.011	0.925061	1.05027	0.8915	gi|746344984|ref|WP_039389942.1|	ferredoxin [Novosphingobium sp. MBES04] gi|735025623|dbj|GAM04614.1| 4Fe-4S ferredoxin [Novosphingobium sp. MBES04]
MBESNS4_1323	Chromosome		K04762	K000	hslR; ribosome-associated heat shock protein Hsp15	80.9507	95.014	98.5134	78.0434	1.17373	1.21695	0.964085	gi|1181291051|ref|WP_084592003.1|	RNA-binding protein [Novosphingobium sp. MBES04]
MBESNS4_1324	Chromosome		K17675	K000	SUPV3L1, SUV3; ATP-dependent RNA helicase SUPV3L1/SUV3 [EC:3.6.4.13]	194.251	193.28	246.927	243.269	0.994999	1.27117	1.25234	gi|1181291052|ref|WP_084592004.1|	helicase [Novosphingobium sp. MBES04]
MBESNS4_1325	Chromosome			K000		77.5876	79.3965	75.6082	68.362	1.02331	0.974488	0.881094	gi|1056259641|ref|WP_067735298.1|	hypothetical protein [Novosphingobium naphthalenivorans]
MBESNS4_1326	Chromosome		K01698	K000	hemB, ALAD; porphobilinogen synthase [EC:4.2.1.24]	212.486	217.721	271.619	222.017	1.02464	1.27829	1.04485	gi|746344993|ref|WP_039389951.1|	porphobilinogen synthase [Novosphingobium sp. MBES04] gi|735025627|dbj|GAM04618.1| porphobilinogen synthase [Novosphingobium sp. MBES04]
MBESNS4_1327	Chromosome			K000		127.46	116.34	158.645	110.181	0.912754	1.24467	0.864435	gi|746344995|ref|WP_039389953.1|	GNAT family N-acetyltransferase [Novosphingobium sp. MBES04] gi|735025628|dbj|GAM04619.1| N-acetyltransferase GCN5 [Novosphingobium sp. MBES04]
MBESNS4_1328	Chromosome			K000		50.6048	46.8733	50.5661	38.0562	0.926261	0.999235	0.752027	gi|746344997|ref|WP_039389955.1|	hypothetical protein [Novosphingobium sp. MBES04] gi|735025629|dbj|GAM04620.1| hypothetical conserved protein [Novosphingobium sp. MBES04]
MBESNS4_1329	Chromosome			K000		117.8	102.567	114.328	102.971	0.870688	0.970529	0.874118	gi|735025630|dbj|GAM04621.1|	transferase [Novosphingobium sp. MBES04]
MBESNS4_1330	Chromosome		K09131	K000	K09131; uncharacterized protein	169.698	148.27	106.409	96.4094	0.873726	0.627046	0.568123	gi|746345000|ref|WP_039389957.1|	hypothetical protein [Novosphingobium sp. MBES04] gi|735025631|dbj|GAM04622.1| hypothetical conserved protein [Novosphingobium sp. MBES04]
MBESNS4_1331	Chromosome		K06886	K000	glbN; hemoglobin	453.849	559.397	117.04	83.453	1.23256	0.257883	0.183878	gi|735025632|dbj|GAM04623.1|	globin [Novosphingobium sp. MBES04]
MBESNS4_1332	Chromosome		K10747	K000	LIG1; DNA ligase 1 [EC:6.5.1.1]	56.6615	54.9289	51.9608	47.3796	0.969423	0.917039	0.836186	gi|544818537|ref|WP_021234852.1|	ATP-dependent DNA ligase [Novosphingobium lindaniclasticum] gi|530270234|gb|EQB12591.1| ATP-dependent DNA ligase [Novosphingobium lindaniclasticum LE124]
MBESNS4_1333	Chromosome		K07577	K000	putative mRNA 3-end processing factor	52.1233	75.4149	45.6937	40.6132	1.44686	0.876646	0.779177	gi|918033851|ref|WP_052322102.1|	DNA ligase-associated DEXH box helicase [Novosphingobium sp. MBES04]
MBESNS4_1334	Chromosome			K000		61.1138	72.6716	52.8423	38.8057	1.18912	0.864654	0.634974	gi|918033852|ref|WP_052322103.1|	formylglycine-generating enzyme family protein [Novosphingobium sp. MBES04] gi|735025635|dbj|GAM04626.1| sulfatase-modifying factor protein [Novosphingobium sp. MBES04]
MBESNS4_1335	Chromosome		K03694	K000	clpA; ATP-dependent Clp protease ATP-binding subunit ClpA	1893.63	1985.07	2556.15	2874.52	1.04829	1.34986	1.51799	gi|746345007|ref|WP_039389964.1|	ATP-dependent Clp protease ATP-binding subunit ClpA [Novosphingobium sp. MBES04] gi|735025636|dbj|GAM04627.1| ATP-dependent Clp protease ATP-binding subunit ClpA [Novosphingobium sp. MBES04]
MBESNS4_1336	Chromosome			K000		382.27	534.75	577.262	479.83	1.39888	1.51009	1.25521	gi|1181291181|ref|WP_084592133.1|	hypothetical protein [Novosphingobium sp. MBES04]
MBESNS4_1337	Chromosome			K000		138.79	148.016	165.353	145.329	1.06647	1.19139	1.04712	gi|746345010|ref|WP_039389967.1|	NAD(P)H-quinone oxidoreductase [Novosphingobium sp. MBES04]
MBESNS4_1338	Chromosome		K00799	K000	GST, gst; glutathione S-transferase [EC:2.5.1.18]	340.487	310.581	403.191	399.773	0.912165	1.18416	1.17412	gi|746345013|ref|WP_039389969.1|	glutathione S-transferase family protein [Novosphingobium sp. MBES04] gi|735025638|dbj|GAM04629.1| glutathione S-transferase [Novosphingobium sp. MBES04]
MBESNS4_1339	Chromosome		K07058	K000	K07058; membrane protein	98.8374	160.105	135.12	106.097	1.61988	1.36709	1.07345	gi|735025639|dbj|GAM04630.1|	hypothetical conserved protein [Novosphingobium sp. MBES04]
MBESNS4_1340	Chromosome		K00208	K000	fabI; enoyl-[acyl-carrier protein] reductase I [EC:1.3.1.9 1.3.1.10]	307.071	350.764	363.424	303.425	1.14229	1.18352	0.988127	gi|746345015|ref|WP_039389971.1|	enoyl-[acyl-carrier-protein] reductase [Novosphingobium sp. MBES04] gi|735025640|dbj|GAM04631.1| enoyl-ACP reductase I [Novosphingobium sp. MBES04]
MBESNS4_1341	Chromosome			K000		762.203	677.395	763.445	806.446	0.888733	1.00163	1.05805	gi|735025641|dbj|GAM04632.1|	hypothetical conserved protein [Novosphingobium sp. MBES04]
MBESNS4_1342	Chromosome		K06134	K000	COQ7; ubiquinone biosynthesis monooxygenase Coq7 [EC:1.14.13.-]	306.296	259.893	303.434	278.443	0.848503	0.990655	0.909065	gi|746345016|ref|WP_039389972.1|	ubiquinone biosynthesis protein UbiB [Novosphingobium sp. MBES04] gi|735025642|dbj|GAM04633.1| ubiquinone biosynthesis monooxygenase Coq7 [Novosphingobium sp. MBES04]
MBESNS4_1343	Chromosome			K000		235.886	247.746	254.313	240.091	1.05028	1.07812	1.01783	gi|746345018|ref|WP_039389974.1|	disulfide bond formation protein B [Novosphingobium sp. MBES04] gi|735025643|dbj|GAM04634.1| disulfide bond formation protein [Novosphingobium sp. MBES04]
MBESNS4_1344	Chromosome		K03797	K000	E3.4.21.102, prc, ctpA; carboxyl-terminal processing protease [EC:3.4.21.102]	331.273	392.475	371.933	450.194	1.18475	1.12274	1.35898	gi|918033854|ref|WP_052322105.1|	peptidase S41 [Novosphingobium sp. MBES04] gi|735025644|dbj|GAM04635.1| carboxyl-terminal processing protease [Novosphingobium sp. MBES04]
MBESNS4_1345	Chromosome			K000		170.207	199.454	139.76	169.934	1.17183	0.821114	0.998394	gi|746345020|ref|WP_039389976.1|	hypothetical protein [Novosphingobium sp. MBES04]
MBESNS4_1346	Chromosome			K000		112.55	128.332	93.3977	90.3171	1.14022	0.829832	0.802461	gi|746345022|ref|WP_039389978.1|	metalloendopeptidase [Novosphingobium sp. MBES04] gi|735025646|dbj|GAM04637.1| peptidase M23 [Novosphingobium sp. MBES04]
MBESNS4_1347	Chromosome			K000		82.5753	169.312	93.6127	80.4455	2.0504	1.13367	0.974209	gi|746345025|ref|WP_039389981.1|	hypothetical protein [Novosphingobium sp. MBES04]
MBESNS4_1348	Chromosome		K00783	K000	rlmH; 23S rRNA (pseudouridine1915-N3)-methyltransferase [EC:2.1.1.177]	76.5387	86.8693	87.5497	64.7211	1.13497	1.14386	0.8456	gi|746345026|ref|WP_039389982.1|	50S rRNA methyltransferase [Novosphingobium sp. MBES04] gi|735025647|dbj|GAM04638.1| 50S rRNA methyltransferase [Novosphingobium sp. MBES04]
MBESNS4_1349	Chromosome		K09710	K000	ybeB; ribosome-associated protein	1151.66	1055.36	1490.04	1292.29	0.916381	1.29381	1.1221	gi|735025648|dbj|GAM04639.1|	iojap family protein [Novosphingobium sp. MBES04]
MBESNS4_1350	Chromosome		K00969	K000	nadD; nicotinate-nucleotide adenylyltransferase [EC:2.7.7.18]	499.373	523.895	684.924	594.707	1.04911	1.37157	1.19091	gi|746345028|ref|WP_039389984.1|	nicotinate-nicotinamide nucleotide adenylyltransferase [Novosphingobium sp. MBES04] gi|735025649|dbj|GAM04640.1| nicotinate-nucleotide adenylyltransferase [Novosphingobium sp. MBES04]
MBESNS4_1351	Chromosome			K000		147.231	160.126	149.578	143.438	1.08759	1.01594	0.974243	gi|746345031|ref|WP_039389986.1|	aldo/keto reductase [Novosphingobium sp. MBES04] gi|735025650|dbj|GAM04641.1| aldo/keto reductase [Novosphingobium sp. MBES04]
MBESNS4_1352	Chromosome		K00147	K000	proA; glutamate-5-semialdehyde dehydrogenase [EC:1.2.1.41]	377.167	428.055	369.372	415.068	1.13492	0.979333	1.10049	gi|746345032|ref|WP_039389987.1|	gamma-glutamyl-phosphate reductase [Novosphingobium sp. MBES04] gi|735025651|dbj|GAM04642.1| glutamate-5-semialdehyde dehydrogenase [Novosphingobium sp. MBES04]
MBESNS4_1353	Chromosome			K000		55.879	56.1855	50.9874	40.5073	1.00549	0.91246	0.72491	gi|735025652|dbj|GAM04643.1|	peptidase M23B [Novosphingobium sp. MBES04]
MBESNS4_1354	Chromosome			K000		50.2495	39.293	35.621	30.7193	0.781957	0.708882	0.611336	gi|746345037|ref|WP_039389992.1|	cell shape determination protein CcmA [Novosphingobium sp. MBES04] gi|735025653|dbj|GAM04644.1| cell shape determination protein CcmA [Novosphingobium sp. MBES04]
MBESNS4_1355	Chromosome		K09987	K000	K09987; uncharacterized protein	792.144	758.571	765.053	694.165	0.957618	0.965801	0.876313	gi|746345040|ref|WP_039389995.1|	hypothetical protein [Novosphingobium sp. MBES04] gi|735025654|dbj|GAM04645.1| hypothetical conserved protein [Novosphingobium sp. MBES04]
MBESNS4_1356	Chromosome		K03686	K000	dnaJ; molecular chaperone DnaJ	352.926	392.414	341.145	376.858	1.11189	0.966618	1.06781	gi|746345043|ref|WP_039389998.1|	J domain-containing protein [Novosphingobium sp. MBES04] gi|735025655|dbj|GAM04646.1| molecular chaperone DnaJ [Novosphingobium sp. MBES04]
MBESNS4_1357	Chromosome		K00275	K000	pdxH, PNPO; pyridoxamine 5'-phosphate oxidase [EC:1.4.3.5]	116.055	127.369	122.02	106.709	1.09749	1.0514	0.91947	gi|746345045|ref|WP_039390000.1|	pyridoxamine 5'-phosphate oxidase [Novosphingobium sp. MBES04] gi|735025656|dbj|GAM04647.1| pyridoxamine 5'-phosphate oxidase [Novosphingobium sp. MBES04]
MBESNS4_1358	Chromosome		K13283	K000	fieF; ferrous-iron efflux pump FieF	82.6119	86.295	84.171	65.1396	1.04458	1.01887	0.788502	gi|746345047|ref|WP_039390002.1|	ferrous iron transporter [Novosphingobium sp. MBES04] gi|735025657|dbj|GAM04648.1| cation diffusion facilitator family transporter [Novosphingobium sp. MBES04]
MBESNS4_1359	Chromosome			K000		85.7698	80.513	84.0423	64.1402	0.938711	0.979859	0.747818	gi|735025658|dbj|GAM04649.1|	beta-lactamase [Novosphingobium sp. MBES04]
MBESNS4_1360	Chromosome			K000		123.674	150.674	114.518	86.6143	1.21832	0.92597	0.700346	gi|735025659|dbj|GAM04650.1|	hypothetical conserved protein [Novosphingobium sp. MBES04]
MBESNS4_1361	Chromosome		K00566	K000	mnmA, trmU, TRMU; tRNA-specific 2-thiouridylase [EC:2.8.1.-]	124.289	110.773	111.236	107.369	0.891256	0.894979	0.863869	gi|746345049|ref|WP_039390004.1|	tRNA(5-methylaminomethyl-2-thiouridine)-methyltransferase [Novosphingobium sp. MBES04] gi|735025660|dbj|GAM04651.1| tRNA (5-methyl aminomethyl-2-thiouridylate)-methyltransferase [Novosphingobium sp. MBES04]
MBESNS4_1362	Chromosome			K000		328.964	219.154	461.834	263.22	0.666194	1.4039	0.800147	gi|746345052|ref|WP_039390007.1|	DUF1153 domain-containing protein [Novosphingobium sp. MBES04] gi|735025661|dbj|GAM04652.1| hypothetical conserved protein [Novosphingobium sp. MBES04]
MBESNS4_1363	Chromosome			K000		294.909	286.638	281.579	224.062	0.971953	0.954798	0.759764	gi|746345054|ref|WP_039390009.1|	secretion protein HylD [Novosphingobium sp. MBES04]
MBESNS4_1364	Chromosome			K000		234.2	220.646	225.829	208.15	0.942127	0.964259	0.888773	gi|746345055|ref|WP_039390010.1|	AcrB/AcrD/AcrF family protein [Novosphingobium sp. MBES04] gi|735025663|dbj|GAM04654.1| transporter [Novosphingobium sp. MBES04]
MBESNS4_1365	Chromosome			K000		121.631	134.531	125.829	117.42	1.10606	1.03451	0.965375	gi|735025664|dbj|GAM04655.1|	membrane protein [Novosphingobium sp. MBES04]
MBESNS4_1366	Chromosome			K000		60.0731	56.4296	63.0889	48.4275	0.939349	1.0502	0.806143	gi|746347131|ref|WP_039392017.1|	N-acetyltransferase [Novosphingobium sp. MBES04]
MBESNS4_1367	Chromosome			K000		146.298	208.984	145.313	111.429	1.42848	0.993267	0.761658	gi|746345057|ref|WP_039390012.1|	hypothetical protein [Novosphingobium sp. MBES04] gi|735025666|dbj|GAM04657.1| hypothetical protein MBENS4_1655 [Novosphingobium sp. MBES04]
MBESNS4_1368	Chromosome		K03522	K000	fixB, etfA; electron transfer flavoprotein alpha subunit	1113.72	1127.78	1379.76	1215.66	1.01262	1.23888	1.09153	gi|746345058|ref|WP_039390013.1|	electron transfer flavoprotein subunit alpha [Novosphingobium sp. MBES04] gi|735025667|dbj|GAM04658.1| electron transfer flavoprotein alpha-subunit [Novosphingobium sp. MBES04]
MBESNS4_1369	Chromosome		K03521	K000	fixA, etfB; electron transfer flavoprotein beta subunit	779.655	933.518	915.855	771.116	1.19735	1.17469	0.989047	gi|746345060|ref|WP_039390014.1|	electron transfer flavoprotein subunit beta [Novosphingobium sp. MBES04]
MBESNS4_1370	Chromosome		K01903	K000	sucC; succinyl-CoA synthetase beta subunit [EC:6.2.1.5]	507.898	536.821	571.509	707.185	1.05695	1.12524	1.39238	gi|746345062|ref|WP_039390015.1|	succinate--CoA ligase subunit beta [Novosphingobium sp. MBES04] gi|735025669|dbj|GAM04660.1| succinyl-CoA synthetase subunit beta [Novosphingobium sp. MBES04]
MBESNS4_1371	Chromosome		K01092	K000	E3.1.3.25, IMPA, suhB; myo-inositol-1(or 4)-monophosphatase [EC:3.1.3.25]	81.8975	87.5887	77.861	71.9827	1.06949	0.950713	0.878936	gi|746345063|ref|WP_039390016.1|	3'(2'),5'-bisphosphate nucleotidase CysQ [Novosphingobium sp. MBES04] gi|735025670|dbj|GAM04661.1| inositol monophosphatase [Novosphingobium sp. MBES04]
MBESNS4_1372	Chromosome			K000		84.539	81.9028	69.2185	72.5026	0.968817	0.818776	0.857624	gi|746345064|ref|WP_039390017.1|	hypothetical protein [Novosphingobium sp. MBES04] gi|735025671|dbj|GAM04662.1| hypothetical protein MBENS4_1660 [Novosphingobium sp. MBES04]
MBESNS4_1373	Chromosome			K000		3056.27	2529.74	3240.8	3185.74	0.82772	1.06038	1.04236	gi|746345066|ref|WP_039390019.1|	membrane protein [Novosphingobium sp. MBES04]
MBESNS4_1374	Chromosome		K03699	K000	tlyC; putative hemolysin	92.1635	93.7615	93.3236	82.8758	1.01734	1.01259	0.899226	gi|746345069|ref|WP_039390022.1|	HlyC/CorC family transporter [Novosphingobium sp. MBES04] gi|735025673|dbj|GAM04664.1| hemolysin [Novosphingobium sp. MBES04]
MBESNS4_1375	Chromosome			K000		51.3189	77.4463	47.7559	41.7955	1.50912	0.930571	0.814427	gi|735022059|dbj|GAM07722.1|	transposase [Novosphingobium sp. MBES04]
MBESNS4_1376	Chromosome			K000		33.0925	52.9114	33.2264	29.8509	1.59889	1.00405	0.902044	gi|530274571|gb|EQB16851.1|	hypothetical protein L284_09150 [Novosphingobium lindaniclasticum LE124]
MBESNS4_1377	Chromosome			K000		124.122	218.345	206.719	214.878	1.75912	1.66546	1.73118	gi|746345074|ref|WP_039390027.1|	hypothetical protein [Novosphingobium sp. MBES04]
MBESNS4_1378	Chromosome			K000		441.359	454.876	524.429	414.612	1.03062	1.18821	0.939397	gi|746347133|ref|WP_039392019.1|	hypothetical protein [Novosphingobium sp. MBES04] gi|735025674|dbj|GAM04665.1| hypothetical conserved protein [Novosphingobium sp. MBES04]
MBESNS4_1379	Chromosome		K03101	K000	lspA; signal peptidase II [EC:3.4.23.36]	176.784	154.704	186.776	161.396	0.875104	1.05652	0.912956	gi|735025675|dbj|GAM04666.1|	signal peptidase II [Novosphingobium sp. MBES04]
MBESNS4_1380	Chromosome		K01870	K000	IARS, ileS; isoleucyl-tRNA synthetase [EC:6.1.1.5]	289.093	318.64	317.73	283.565	1.10221	1.09906	0.980879	gi|746345078|ref|WP_039390031.1|	isoleucine--tRNA ligase [Novosphingobium sp. MBES04] gi|735025676|dbj|GAM04667.1| isoleucyl-tRNA synthetase [Novosphingobium sp. MBES04]
MBESNS4_1381	Chromosome		K11753	K000	ribF; riboflavin kinase / FMN adenylyltransferase [EC:2.7.1.26 2.7.7.2]	118.221	123.986	126.962	100.674	1.04876	1.07394	0.85157	gi|735025677|dbj|GAM04668.1|	riboflavin kinase/FMN adenylyltransferase [Novosphingobium sp. MBES04]
MBESNS4_1382	Chromosome		K00287	K000	folA; dihydrofolate reductase [EC:1.5.1.3]	85.0015	103.416	88.8322	72.139	1.21663	1.04507	0.848679	gi|918033855|ref|WP_052322106.1|	dihydrofolate reductase [Novosphingobium sp. MBES04] gi|735025678|dbj|GAM04669.1| dihydrofolate reductase [Novosphingobium sp. MBES04]
MBESNS4_1383	Chromosome		K01589	K000	purK; 5-(carboxyamino)imidazole ribonucleotide synthase [EC:6.3.4.18]	123.855	123.928	134.587	100.198	1.00059	1.08664	0.808993	gi|746345081|ref|WP_039390034.1|	5-(carboxyamino)imidazole ribonucleotide synthase [Novosphingobium sp. MBES04] gi|735025679|dbj|GAM04670.1| 5-(carboxyamino)imidazole ribonucleotide synthase [Novosphingobium sp. MBES04]
MBESNS4_1384	Chromosome		K01588	K000	purE; 5-(carboxyamino)imidazole ribonucleotide mutase [EC:5.4.99.18]	341.857	465.548	373.983	285.434	1.36182	1.09397	0.83495	gi|746345084|ref|WP_039390037.1|	5-(carboxyamino)imidazole ribonucleotide mutase [Novosphingobium sp. MBES04] gi|735025680|dbj|GAM04671.1| 5-(carboxyamino)imidazole ribonucleotide mutase [Novosphingobium sp. MBES04]
MBESNS4_1385	Chromosome		K01834	K000	PGAM, gpmA; 2,3-bisphosphoglycerate-dependent phosphoglycerate mutase [EC:5.4.2.11]	469.587	519.819	495.94	438.327	1.10697	1.05612	0.933432	gi|746345087|ref|WP_039390040.1|	phosphoglyceromutase [Novosphingobium sp. MBES04] gi|735025681|dbj|GAM04672.1| phosphoglycerate mutase [Novosphingobium sp. MBES04]
MBESNS4_1386	Chromosome			K000		66.4767	87.753	73.8298	66.8679	1.32006	1.11061	1.00588	gi|1181291182|ref|WP_084592134.1|	hypothetical protein [Novosphingobium sp. MBES04]
MBESNS4_1387	Chromosome		K02014	K000	TC.FEV.OM; iron complex outermembrane recepter protein	40.5531	46.3342	34.7707	26.7085	1.14256	0.857412	0.658606	gi|746345089|ref|WP_039390042.1|	TonB-dependent receptor [Novosphingobium sp. MBES04] gi|735025683|dbj|GAM04674.1| TonB-dependent receptor [Novosphingobium sp. MBES04]
MBESNS4_1388	Chromosome		K01083	K000	E3.1.3.8; 3-phytase [EC:3.1.3.8]	44.2204	29.3894	34.055	24.3664	0.664611	0.77012	0.551021	gi|918033857|ref|WP_052322108.1|	3-phytase [Novosphingobium sp. MBES04]
MBESNS4_1389	Chromosome			K000		175.541	174.449	182.22	173.719	0.99378	1.03805	0.989624	gi|918033858|ref|WP_052322109.1|	transglycosylase [Novosphingobium sp. MBES04]
MBESNS4_1390	Chromosome			K000		70.203	94.6099	87.2975	83.2109	1.34766	1.2435	1.18529	gi|746345093|ref|WP_039390045.1|	hypothetical protein [Novosphingobium sp. MBES04] gi|735025686|dbj|GAM04677.1| hypothetical conserved protein [Novosphingobium sp. MBES04]
MBESNS4_1391	Chromosome		K00963	K000	UGP2, galU, galF; UTP--glucose-1-phosphate uridylyltransferase [EC:2.7.7.9]	138.541	154.811	149.667	150.429	1.11744	1.08032	1.08581	gi|970455384|ref|WP_058735592.1|	UTP--glucose-1-phosphate uridylyltransferase [Novosphingobium barchaimii] gi|968277497|gb|KTR84633.1| UTP--glucose-1-phosphate uridylyltransferase [Novosphingobium barchaimii]
MBESNS4_1392	Chromosome			K000		112.871	159.347	128.373	120.617	1.41177	1.13735	1.06863		hypothetical protein
MBESNS4_1393	Chromosome		K00790	K000	murA; UDP-N-acetylglucosamine 1-carboxyvinyltransferase [EC:2.5.1.7]	272.401	237.305	282.955	265.057	0.871161	1.03874	0.973039	gi|746345096|ref|WP_039390048.1|	UDP-N-acetylglucosamine 1-carboxyvinyltransferase [Novosphingobium sp. MBES04]
MBESNS4_1394	Chromosome			K000		1840.46	1973.45	1934.62	2286.48	1.07226	1.05116	1.24234	gi|746345097|ref|WP_039390049.1|	hypothetical protein [Novosphingobium sp. MBES04]
MBESNS4_1395	Chromosome			K000		98.9437	128.092	119.176	110.055	1.2946	1.20448	1.1123	gi|746345100|ref|WP_039390051.1|	aryl-sulfate sulfotransferase [Novosphingobium sp. MBES04] gi|735025691|dbj|GAM04682.1| arylsulfate sulfotransferase [Novosphingobium sp. MBES04]
MBESNS4_1396	Chromosome			K000		119.941	151.889	153.729	120.66	1.26636	1.2817	1.00599	gi|746347144|ref|WP_039392030.1|	hypothetical protein [Novosphingobium sp. MBES04]
MBESNS4_1397	Chromosome		K00023	K000	E1.1.1.36, phbB; acetoacetyl-CoA reductase [EC:1.1.1.36]	643.735	566.113	963.647	744.995	0.87942	1.49696	1.1573	gi|746231833|ref|WP_039280456.1|	beta-ketoacyl-ACP reductase [Novosphingobium malaysiense] gi|733402916|gb|KHK92216.1| acetoacetyl-CoA reductase [Novosphingobium malaysiense]
MBESNS4_1398	Chromosome			K000		757.685	870.486	889.58	1197.63	1.14888	1.17408	1.58065	gi|735025695|dbj|GAM04686.1|	hypothetical conserved protein [Novosphingobium sp. MBES04]
MBESNS4_1399	Chromosome			K000		542.126	579.627	593.72	546.104	1.06917	1.09517	1.00734	gi|1181291054|ref|WP_084592006.1|	hypothetical protein [Novosphingobium sp. MBES04] gi|735025696|dbj|GAM04687.1| hypothetical conserved protein [Novosphingobium sp. MBES04]
MBESNS4_1400	Chromosome		K01869	K000	LARS, leuS; leucyl-tRNA synthetase [EC:6.1.1.4]	275.354	237.522	264.474	266.267	0.862606	0.960487	0.966997	gi|746345101|ref|WP_039390052.1|	leucine--tRNA ligase [Novosphingobium sp. MBES04] gi|735025697|dbj|GAM04688.1| leucyl-tRNA synthetase [Novosphingobium sp. MBES04]
MBESNS4_1401	Chromosome		K03643	K000	lptE, rlpB; LPS-assembly lipoprotein	211.983	188.492	231.509	217.831	0.889187	1.09211	1.02759	gi|746345104|ref|WP_039390055.1|	secreted (periplasmic)-like protein [Novosphingobium sp. MBES04]
MBESNS4_1402	Chromosome		K02340	K000	DPO3D1, holA; DNA polymerase III subunit delta [EC:2.7.7.7]	67.6208	56.3014	61.9486	54.3265	0.832605	0.916118	0.803399	gi|746345107|ref|WP_039390058.1|	DNA polymerase III subunit delta [Novosphingobium sp. MBES04] gi|735025699|dbj|GAM04690.1| DNA polymerase III subunit delta [Novosphingobium sp. MBES04]
MBESNS4_1403	Chromosome			K000		255.992	335.678	309.105	321.614	1.31128	1.20748	1.25634	gi|1097731690|emb|SFG22575.1|	Sugar transferase involved in LPS biosynthesis (colanic, teichoic acid) [Novosphingobium sp. CF614]
MBESNS4_1404	Chromosome		K09774	K000	lptA; lipopolysaccharide export system protein LptA	159.3	196.525	239.389	181.878	1.23367	1.50276	1.14173	gi|746345109|ref|WP_039390060.1|	OstA family protein [Novosphingobium sp. MBES04] gi|735025702|dbj|GAM04693.1| OstA-like protein [Novosphingobium sp. MBES04]
MBESNS4_1405	Chromosome		K11719	K000	lptC; lipopolysaccharide export system protein LptC	142.506	163.61	175.788	142.23	1.1481	1.23355	0.998068	gi|746345112|ref|WP_039390062.1|	hypothetical protein [Novosphingobium sp. MBES04] gi|735025703|dbj|GAM04694.1| hypothetical conserved protein [Novosphingobium sp. MBES04]
MBESNS4_1406	Chromosome		K03684	K000	rnd; ribonuclease D [EC:3.1.13.5]	352.658	372.289	388.218	317.139	1.05567	1.10083	0.899281	gi|918033859|ref|WP_052322110.1|	ribonuclease D [Novosphingobium sp. MBES04]
MBESNS4_1407	Chromosome		K03648	K000	UNG, UDG; uracil-DNA glycosylase [EC:3.2.2.27]	67.4724	74.4669	62.7664	45.5117	1.10366	0.930254	0.674523	gi|918033860|ref|WP_052322111.1|	uracil-DNA glycosylase [Novosphingobium sp. MBES04] gi|735025705|dbj|GAM04696.1| uracil-DNA glycosylase [Novosphingobium sp. MBES04]
MBESNS4_1408	Chromosome		K03781	K000	katE, CAT, catB, srpA; catalase [EC:1.11.1.6]	291.481	289.147	298.088	452.702	0.991992	1.02267	1.55311	gi|918033861|ref|WP_052322112.1|	catalase [Novosphingobium sp. MBES04] gi|735025706|dbj|GAM04697.1| catalase [Novosphingobium sp. MBES04]
MBESNS4_1409	Chromosome		K03406	K000	mcp; methyl-accepting chemotaxis protein	50.0395	55.4485	39.3996	30.1734	1.10809	0.78737	0.602991	gi|918033862|ref|WP_052322113.1|	methyl-accepting chemotaxis protein [Novosphingobium sp. MBES04] gi|735025707|dbj|GAM04698.1| methyl-accepting chemotaxis protein McpN [Novosphingobium sp. MBES04]
MBESNS4_1410	Chromosome		K00266	K000	gltD; glutamate synthase (NADPH/NADH) small chain [EC:1.4.1.13 1.4.1.14]	283.358	206.768	208.565	217.496	0.729707	0.736047	0.767565	gi|746345113|ref|WP_039390063.1|	glutamate synthase subunit beta [Novosphingobium sp. MBES04] gi|735025708|dbj|GAM04699.1| glutamate synthase (NADPH/NADH) small chain [Novosphingobium sp. MBES04]
MBESNS4_1411	Chromosome		K00265	K000	gltB; glutamate synthase (NADPH/NADH) large chain [EC:1.4.1.13 1.4.1.14]	180.085	155.928	160.616	151.642	0.86586	0.891892	0.842056	gi|746345116|ref|WP_039390066.1|	glutamate synthase subunit alpha [Novosphingobium sp. MBES04]
MBESNS4_1412	Chromosome			K000		318.927	354.806	329.782	338.172	1.1125	1.03404	1.06034	gi|746345119|ref|WP_039390069.1|	hypothetical protein [Novosphingobium sp. MBES04] gi|735025710|dbj|GAM04701.1| hypothetical protein MBENS4_1699 [Novosphingobium sp. MBES04]
MBESNS4_1413	Chromosome			K000		65.9989	103.01	57.3492	50.2444	1.56079	0.868942	0.761291	gi|1056253842|ref|WP_067732287.1|	glycosyltransferase WbuB [Novosphingobium naphthalenivorans]
MBESNS4_1414	Chromosome			K000		61.3848	119.403	47.4546	37.9354	1.94516	0.773068	0.617994	gi|746345122|ref|WP_039390072.1|	hypothetical protein [Novosphingobium sp. MBES04] gi|735025712|dbj|GAM04703.1| hypothetical protein MBENS4_1701 [Novosphingobium sp. MBES04]
MBESNS4_1415	Chromosome			K000		40.9334	68.4678	35.9477	28.9906	1.67267	0.878201	0.708238	gi|735025713|dbj|GAM04704.1|	O-antigen polymerase [Novosphingobium sp. MBES04]
MBESNS4_1416	Chromosome		K13584	K000	ctrA; two-component system, cell cycle response regulator CtrA	198.088	243.053	211.22	175.176	1.227	1.06629	0.884336	gi|746345124|ref|WP_039390074.1|	DNA-binding response regulator [Novosphingobium sp. MBES04]
MBESNS4_1417	Chromosome			K000		68.7052	66.8093	60.6268	46.5135	0.972405	0.882419	0.677001	gi|746345126|ref|WP_039390075.1|	LrgB family protein [Novosphingobium sp. MBES04] gi|735025715|dbj|GAM04706.1| LrgB family protein [Novosphingobium sp. MBES04]
MBESNS4_1418	Chromosome		K06518	K000	cidA; holin-like protein	82.9456	69.5567	81.8072	65.6879	0.838581	0.986274	0.791939	gi|746345129|ref|WP_039390077.1|	CidA/LrgA family protein [Novosphingobium sp. MBES04] gi|735025716|dbj|GAM04707.1| LrgA family protein [Novosphingobium sp. MBES04]
MBESNS4_1419	Chromosome		K03439	K000	trmB, METTL1; tRNA (guanine-N7-)-methyltransferase [EC:2.1.1.33]	73.4218	70.8129	70.6048	59.6962	0.964467	0.961632	0.813059	gi|746345131|ref|WP_039390079.1|	tRNA (guanine(46)-N(7))-methyltransferase [Novosphingobium sp. MBES04] gi|735025717|dbj|GAM04708.1| tRNA (guanine-N(7)-)-methyltransferase [Novosphingobium sp. MBES04]
MBESNS4_1420	Chromosome			K000		133.316	144.814	134.652	161.331	1.08625	1.01002	1.21014	gi|918033863|ref|WP_052322114.1|	hypothetical protein [Novosphingobium sp. MBES04] gi|735025718|dbj|GAM04709.1| hypothetical conserved protein [Novosphingobium sp. MBES04]
MBESNS4_1421	Chromosome		K00029	K000	E1.1.1.40, maeB; malate dehydrogenase (oxaloacetate-decarboxylating)(NADP+) [EC:1.1.1.40]	321.29	354.43	475.463	363.68	1.10315	1.47986	1.13194	gi|735025719|dbj|GAM04710.1|	malate dehydrogenase [Novosphingobium sp. MBES04]
MBESNS4_1422	Chromosome		K03555	K000	mutS; DNA mismatch repair protein MutS	67.5525	70.3655	67.9553	56.2908	1.04164	1.00596	0.83329	gi|746241178|ref|WP_039289672.1|	DNA mismatch repair protein MutS [Novosphingobium malaysiense] gi|733400397|gb|KHK89718.1| DNA mismatch repair protein MutS [Novosphingobium malaysiense]
MBESNS4_1423	Chromosome			K000		431.361	430.624	325.196	446.078	0.998293	0.753885	1.03412	gi|746347160|ref|WP_039392045.1|	hypothetical protein [Novosphingobium sp. MBES04]
MBESNS4_1424	Chromosome			K000		490.292	460.044	362.436	503.265	0.938306	0.739225	1.02646	gi|746345134|ref|WP_039390082.1|	hypothetical protein [Novosphingobium sp. MBES04] gi|735025722|dbj|GAM04713.1| hypothetical conserved protein [Novosphingobium sp. MBES04]
MBESNS4_1425	Chromosome		K00074	ko00362	paaH, hbd, fadB, mmgB; 3-hydroxybutyryl-CoA dehydrogenase [EC:1.1.1.157]	758.499	654.312	650.367	731.679	0.86264	0.857439	0.96464	gi|746345136|ref|WP_039390084.1|	3-hydroxybutyryl-CoA dehydrogenase [Novosphingobium sp. MBES04]
MBESNS4_1426	Chromosome		K00798	K000	E2.5.1.17, cobO, btuR; cob(I)alamin adenosyltransferase [EC:2.5.1.17]	476.246	430.286	584.596	571.531	0.903495	1.22751	1.20007	gi|746345137|ref|WP_039390085.1|	cob(I)yrinic acid a,c-diamide adenosyltransferase [Novosphingobium sp. MBES04] gi|735025724|dbj|GAM04715.1| ATP:cob(I)alamin adenosyltransferase [Novosphingobium sp. MBES04]
MBESNS4_1427	Chromosome			K000		2687.27	3450.26	3410.04	3823.02	1.28393	1.26896	1.42264	gi|746345139|ref|WP_039390087.1|	twin transmembrane helix small protein [Novosphingobium sp. MBES04] gi|735025725|dbj|GAM04716.1| glutamyl-tRNA synthetase [Novosphingobium sp. MBES04]
MBESNS4_1428	Chromosome		K01894	K000	gluQ; glutamyl-Q tRNA(Asp) synthetase [EC:6.1.1.-]	60.6095	81.2243	50.6696	40.8434	1.34012	0.836001	0.673878	gi|746345143|ref|WP_039390090.1|	glutamyl-Q tRNA(Asp) synthetase [Novosphingobium sp. MBES04] gi|735025726|dbj|GAM04717.1| glutamyl-tRNA synthetase [Novosphingobium sp. MBES04]
MBESNS4_1429	Chromosome			K000		131.466	204.614	165.264	157.08	1.55641	1.25709	1.19483	gi|746240097|ref|WP_039288595.1|	HNH endonuclease [Novosphingobium malaysiense] gi|733400243|gb|KHK89564.1| MFS transporter [Novosphingobium malaysiense]
MBESNS4_1430	Chromosome			K000		75.5773	94.9631	72.0889	56.118	1.2565	0.953843	0.742524	gi|735025728|dbj|GAM04719.1|	sodium:dicarboxylate symporter [Novosphingobium sp. MBES04]
MBESNS4_1431	Chromosome		K03431	K000	glmM; phosphoglucosamine mutase [EC:5.4.2.10]	120.655	117.981	127.784	107.802	0.977832	1.05908	0.893468	gi|746345148|ref|WP_039390095.1|	phosphoglucosamine mutase [Novosphingobium sp. MBES04] gi|735025729|dbj|GAM04720.1| phosphoglucosamine mutase [Novosphingobium sp. MBES04]
MBESNS4_1432	Chromosome		K09984	K000	K09984; uncharacterized protein	214.38	265.381	263.12	227.729	1.2379	1.22735	1.06226	gi|746345151|ref|WP_039390098.1|	hypothetical protein [Novosphingobium sp. MBES04] gi|735025730|dbj|GAM04721.1| hypothetical conserved protein [Novosphingobium sp. MBES04]
MBESNS4_1433	Chromosome		K00941	K000	thiD; hydroxymethylpyrimidine/phosphomethylpyrimidine kinase [EC:2.7.1.49 2.7.4.7]	87.7945	93.7619	83.2378	68.7883	1.06797	0.948099	0.783515	gi|746345153|ref|WP_039390100.1|	hydroxymethylpyrimidine/phosphomethylpyrimidine kinase [Novosphingobium sp. MBES04] gi|735025731|dbj|GAM04722.1| phosphomethylpyrimidine kinase [Novosphingobium sp. MBES04]
MBESNS4_1434	Chromosome		K06966	K000	K06966; uncharacterized protein	196.567	209.734	234.711	237.745	1.06698	1.19405	1.20949	gi|746345156|ref|WP_039390103.1|	lysine decarboxylase [Novosphingobium sp. MBES04] gi|735025732|dbj|GAM04723.1| lysine decarboxylase [Novosphingobium sp. MBES04]
MBESNS4_1435	Chromosome		K01297	K000	ldcA; muramoyltetrapeptide carboxypeptidase [EC:3.4.17.13]	66.7153	98.2456	54.5505	43.0619	1.47261	0.817661	0.645458	gi|746345159|ref|WP_039390106.1|	LD-carboxypeptidase [Novosphingobium sp. MBES04] gi|735025733|dbj|GAM04724.1| muramoyltetrapeptide carboxypeptidase [Novosphingobium sp. MBES04]
MBESNS4_1436	Chromosome			K000		85.0594	50.859	60.4628	53.0458	0.597924	0.71083	0.623632	gi|918033864|ref|WP_052322115.1|	hypothetical protein [Novosphingobium sp. MBES04] gi|735025734|dbj|GAM04725.1| hypothetical conserved protein [Novosphingobium sp. MBES04]
MBESNS4_1437	Chromosome		K02014	K000	TC.FEV.OM; iron complex outermembrane recepter protein	363.832	480.99	526.158	543.233	1.32201	1.44616	1.49309	gi|735025736|dbj|GAM04727.1|	TonB-dependent receptor [Novosphingobium sp. MBES04]
MBESNS4_1438	Chromosome		K01295	K000	E3.4.17.11; glutamate carboxypeptidase [EC:3.4.17.11]	142.1	122.305	122.167	108.947	0.860698	0.859726	0.766693	gi|918033867|ref|WP_052322118.1|	peptidase M20 [Novosphingobium sp. MBES04] gi|735025737|dbj|GAM04728.1| poly(aspartic acid) hydrolase [Novosphingobium sp. MBES04]
MBESNS4_1439	Chromosome			K000		63.5688	59.8938	51.9429	40.987	0.942188	0.817113	0.644765	gi|735025738|dbj|GAM04729.1|	hypothetical conserved protein [Novosphingobium sp. MBES04]
MBESNS4_1440	Chromosome		K05788	K000	ihfB, himD; integration host factor subunit beta	863.938	978.637	917.614	739.611	1.13276	1.06213	0.856092	gi|746345162|ref|WP_039390108.1|	integration host factor subunit beta [Novosphingobium sp. MBES04] gi|735025739|dbj|GAM04730.1| integration host factor subunit beta [Novosphingobium sp. MBES04]
MBESNS4_1441	Chromosome		K03305	K000	TC.POT; proton-dependent oligopeptide transporter, POT family	266.829	298.386	452.162	311.297	1.11827	1.69458	1.16665	gi|1055098689|ref|WP_066847099.1|	peptide MFS transporter [Croceicoccus marinus]
MBESNS4_1442	Chromosome			K000		166.499	117.893	180.261	118.084	0.708069	1.08266	0.709219	gi|746345165|ref|WP_039390111.1|	amidohydrolase [Novosphingobium sp. MBES04]
MBESNS4_1443	Chromosome			K000		135.931	111.383	180.836	111.651	0.819403	1.33035	0.821379	gi|746345168|ref|WP_039390113.1|	amidohydrolase [Novosphingobium sp. MBES04] gi|735025743|dbj|GAM04734.1| amidohydrolase [Novosphingobium sp. MBES04]
MBESNS4_1444	Chromosome			K000		128.03	118.063	146.372	103.243	0.922151	1.14327	0.806402	gi|746345171|ref|WP_039390116.1|	SDR family oxidoreductase [Novosphingobium sp. MBES04] gi|735025744|dbj|GAM04735.1| 3-oxoacyl-ACP reductase [Novosphingobium sp. MBES04]
MBESNS4_1445	Chromosome		K01662	K000	dxs; 1-deoxy-D-xylulose-5-phosphate synthase [EC:2.2.1.7]	433.543	422.982	513.323	481.531	0.97564	1.18402	1.11069	gi|763097958|ref|WP_043978455.1|	1-deoxy-D-xylulose-5-phosphate synthase [Novosphingobium sp. P6W] gi|757666226|gb|KIS30474.1| 1-deoxy-D-xylulose-5-phosphate synthase [Novosphingobium sp. P6W]
MBESNS4_1446	Chromosome		K09823	K000	zur; Fur family transcriptional regulator, zinc uptake regulator	620.283	866.821	967.809	1046.5	1.39746	1.56027	1.68713	gi|746347167|ref|WP_039392050.1|	transcriptional repressor [Novosphingobium sp. MBES04] gi|735025747|dbj|GAM04738.1| Fur family transcriptional regulator [Novosphingobium sp. MBES04]
MBESNS4_1447	Chromosome			K000		67.5457	112.159	70.7731	86.524	1.66049	1.04778	1.28097	gi|735025748|dbj|GAM04739.1|	hypothetical conserved protein [Novosphingobium sp. MBES04]
MBESNS4_1448	Chromosome			K000		59.5396	74.3438	67.6236	58.5432	1.24864	1.13578	0.983264	gi|746345177|ref|WP_039390121.1|	hypothetical protein [Novosphingobium sp. MBES04] gi|735025749|dbj|GAM04740.1| hypothetical conserved protein [Novosphingobium sp. MBES04]
MBESNS4_1449	Chromosome		K00602	K000	purH; phosphoribosylaminoimidazolecarboxamide formyltransferase / IMP cyclohydrolase [EC:2.1.2.3 3.5.4.10]	196.793	239.851	210.192	209.337	1.2188	1.06808	1.06374	gi|746345179|ref|WP_039390123.1|	bifunctional phosphoribosylaminoimidazolecarboxamide formyltransferase/inosine monophosphate cyclohydrolase [Novosphingobium sp. MBES04] gi|735025750|dbj|GAM04741.1| phosphoribosylaminoimidazolecarboxamide formyltransferase / IMP cyclohydrolase [Novosphingobium sp. MBES04]
MBESNS4_1452	Chromosome		K07486	K000	transposase	171.917	181.868	253.791	205.816	1.05788	1.47624	1.19718		hypothetical protein
MBESNS4_1453	Chromosome		K03406	K000	mcp; methyl-accepting chemotaxis protein	54.514	51.7745	55.7342	38.8948	0.949746	1.02238	0.713481	gi|735025751|dbj|GAM04742.1|	diguanylate cyclase/phosphodiesterase [Novosphingobium sp. MBES04]
MBESNS4_1454	Chromosome			K000		124.2	141.822	140.524	114.777	1.14188	1.13143	0.924133	gi|735025752|dbj|GAM04743.1|	heparinase II/III-like [Novosphingobium sp. MBES04]
MBESNS4_1455	Chromosome		K01783	K000	rpe, RPE; ribulose-phosphate 3-epimerase [EC:5.1.3.1]	161.796	199.24	266.61	202.373	1.23143	1.64782	1.2508	gi|746345186|ref|WP_039390130.1|	ribulose-phosphate 3-epimerase [Novosphingobium sp. MBES04] gi|735025753|dbj|GAM04744.1| ribulose-phosphate 3-epimerase [Novosphingobium sp. MBES04]
MBESNS4_1456	Chromosome			K000		194.718	176.477	162.361	245.966	0.906321	0.83383	1.26319	gi|1181291056|ref|WP_084592008.1|	hypothetical protein [Novosphingobium sp. MBES04]
MBESNS4_1457	Chromosome			K000		63.7172	89.3513	54.1239	43.5505	1.40231	0.84944	0.683497		hypothetical protein
MBESNS4_1458	Chromosome			K000		177.817	207.14	178.609	192.851	1.1649	1.00445	1.08455	gi|735025756|dbj|GAM04747.1|	hypothetical conserved protein [Novosphingobium sp. MBES04]
MBESNS4_1459	Chromosome			K000		537.079	568.913	594.47	763.227	1.05927	1.10686	1.42107	gi|746347175|ref|WP_039392058.1|	diacylglycerol kinase [Novosphingobium sp. MBES04]
MBESNS4_1460	Chromosome		K00993	K000	EPT1; ethanolaminephosphotransferase [EC:2.7.8.1]	120.154	138.393	113.994	100.093	1.15179	0.948734	0.833036	gi|746345188|ref|WP_039390132.1|	phosphatidylglycerophosphate synthase [Novosphingobium sp. MBES04]
MBESNS4_1461	Chromosome			K000		93.7862	111.513	98.2846	83.5272	1.18901	1.04796	0.890613	gi|746345191|ref|WP_039390135.1|	HIT family protein [Novosphingobium sp. MBES04]
MBESNS4_1462	Chromosome		K00992	K000	E2.7.7.-	107.256	125.933	122.636	99.5896	1.17414	1.14339	0.928521	gi|735025760|dbj|GAM04751.1|	nucleotidyl transferase [Novosphingobium sp. MBES04]
[truncated: 3,366 more rows]

## Sheet: Table S1B_Cluster
Table S1. (B) Clusters of differentially expressed genes in the presence GGGE, vanillin and APA-lignin
[truncated: 60 more rows]

[truncated: 3 more sheets: Table S2_mineral medium, Table S3_Primer list, Table S4_KEGG abbr.]
